# Supplementary material for: Efficacy of melflufen in multiple myeloma with mutated or deleted TP53
Source: Exp Hematol Oncol. 2025 Dec 23;14:138. doi: 10.1186/s40164-025-00729-1 (PMC12729255; doi:10.1186/s40164-025-00729-1)
Supplement: Supplementary file 5 — Supplementary Material 5 [file 40164_2025_729_MOESM5_ESM.csv]

Table S3. Commonly deregulated differentially expressed genes between TP53wt and TP53mut patient samples and cell line models.
	AMO-1			BM-MNC
Gene	log2(FC)	P-value	Adjusted p-value	log2(FC)	P-value	Adjusted p-value
GBP4	6.2245	5.90E-77	3.00E-74	0.7259	1.35E-157	2.88E-153
RGS9	5.251	5.64E-30	6.51E-28	3.3763	3.33E-279	7.11E-275
CLIC2	-4.7697	1.53E-72	7.38E-70	-1.2057	2.06E-121	4.41E-117
MAP2	3.9337	1.43E-06	1.74E-05	0.2596	1.61E-11	3.44E-07
TNFSF9	-3.7121	1.12E-211	3.23E-208	-1.1924	1.95E-11	4.17E-07
TCEAL9	-3.5279	3.67E-07	5.05E-06	-1.1873	4.64E-54	9.92E-50
EPSTI1	3.5104	8.34E-11	2.01E-09	0.9943	1.01E-12	2.16E-08
LY96	-2.9139	7.21E-29	7.61E-27	-1.5657	0	0
AREG	-2.8357	3.36E-05	3.02E-04	-3.8136	0	0
RGS2	-2.6895	1.00E-104	8.69E-102	-0.6019	8.16E-51	1.74E-46
APOL3	2.6894	1.11E-85	7.09E-83	3.309	0	0
NR4A1	-2.5464	7.83E-87	5.65E-84	-1.0046	1.55E-178	3.32E-174
RNF43	-2.4768	8.53E-08	1.31E-06	-1.8481	5.80E-08	1.24E-03
NR4A2	-2.4561	4.64E-46	1.11E-43	-0.4941	7.30E-76	1.56E-71
CYSLTR1	-2.3394	2.86E-27	2.81E-25	-0.7316	4.90E-58	1.05E-53
RNF144B	2.2097	1.89E-04	1.39E-03	0.6813	1.16E-49	2.49E-45
ATF3	-2.0738	2.36E-152	4.53E-149	-0.4513	5.35E-288	1.14E-283
GATA3	1.9562	3.82E-06	4.21E-05	1.3872	1.66E-43	3.54E-39
DUSP26	-1.7459	6.98E-05	5.79E-04	-3.1599	3.67E-105	7.83E-101
IER5	-1.5093	3.02E-35	4.43E-33	-0.6797	0	0
FOS	-1.4759	2.75E-35	4.11E-33	-0.797	0	0
KMT2E-AS1	-1.4426	3.27E-06	3.67E-05	-1.4809	2.20E-152	4.70E-148
DUSP5	-1.2813	2.85E-52	8.22E-50	-1.5971	0	0
JUN	-1.2355	9.61E-47	2.41E-44	-2.8632	0	0
TXNIP	-1.1964	2.18E-65	8.99E-63	-1.1975	0	0
MOB3B	1.1677	8.98E-03	3.73E-02	1.822	6.11E-95	1.31E-90
CXCR3	1.1505	1.16E-07	1.76E-06	2.0329	1.58E-24	3.37E-20
HOPX	1.0881	1.83E-04	1.35E-03	1.6854	0	0
CCDC141	1.0774	3.50E-17	1.70E-15	2.3137	6.42E-106	1.37E-101
PFN2	-1.0588	2.82E-09	5.53E-08	-1.5188	4.83E-70	1.03E-65
APOBEC3F	1.0469	2.63E-21	1.80E-19	0.659	7.33E-29	1.56E-24
HSPA1B	-0.987	4.91E-17	2.36E-15	-3.5894	0	0
TCF4	0.9847	9.01E-23	6.84E-21	0.3818	0	0
HOMER1	-0.9628	1.99E-10	4.54E-09	-0.7663	7.72E-49	1.65E-44
DDIT4	-0.9526	1.14E-22	8.54E-21	-1.7059	0	0
ZNF227	0.9489	1.20E-11	3.32E-10	0.2958	2.95E-21	6.30E-17
ARL4C	0.9361	1.34E-45	3.09E-43	0.3417	5.17E-152	1.10E-147
LINC01801	0.9028	8.47E-03	3.55E-02	1.3373	1.14E-07	2.43E-03
DEPDC1	0.8954	4.02E-11	1.02E-09	3.0021	0	0
UBE2L6	0.891	1.49E-30	1.79E-28	0.8995	3.42E-258	7.31E-254
NCAM1	-0.8905	1.38E-17	6.95E-16	-0.8722	5.61E-178	1.20E-173
ABCG1	0.8898	8.09E-11	1.96E-09	2.4568	4.47E-206	9.55E-202
CD180	-0.8829	2.34E-13	8.04E-12	-0.8107	3.00E-69	6.41E-65
CTNNA2	0.8821	1.69E-09	3.43E-08	1.6013	1.77E-75	3.77E-71
SEL1L3	0.8329	6.53E-10	1.41E-08	0.5082	0	0
SQSTM1	-0.8312	9.84E-19	5.37E-17	-0.8672	0	0
PNRC1	-0.8308	2.00E-19	1.18E-17	-0.3587	0	0
SAMD9L	0.8235	1.55E-17	7.79E-16	0.7183	0	0
BRD2	-0.8232	5.13E-36	8.45E-34	-0.3907	8.25E-194	1.76E-189
GSN	0.811	6.44E-05	5.40E-04	2.1158	1.41E-45	3.01E-41
KIF20A	0.8038	3.39E-17	1.65E-15	2.0937	1.28E-105	2.74E-101
SDC1	-0.7844	5.13E-23	3.95E-21	-0.8364	7.17E-262	1.53E-257
TBXAS1	-0.7806	4.07E-03	1.94E-02	-0.4434	5.79E-45	1.24E-40
NME7	-0.7794	1.23E-06	1.52E-05	-0.3424	1.31E-29	2.79E-25
CKAP2L	0.7587	4.15E-11	1.05E-09	2.2874	1.54E-234	3.29E-230
KIF3C	0.7575	2.24E-07	3.21E-06	0.2792	2.07E-21	4.42E-17
PTPN18	0.7534	1.81E-15	7.72E-14	0.7324	3.61E-151	7.70E-147
LINC02551	0.7532	2.92E-03	1.47E-02	1.5777	4.92E-247	1.05E-242
COPS4	-0.7331	6.19E-15	2.50E-13	-0.251	1.53E-14	3.27E-10
ADAM28	0.733	1.37E-07	2.04E-06	2.2024	0	0
IQSEC1	-0.7321	3.67E-13	1.23E-11	-0.6767	8.88E-49	1.90E-44
ADGRG5	0.7196	5.61E-10	1.22E-08	1.6405	6.43E-274	1.37E-269
SYTL3	-0.7163	2.09E-06	2.46E-05	-1.3086	7.35E-11	1.57E-06
WNT10A	-0.7038	1.05E-08	1.87E-07	-0.9308	8.24E-32	1.76E-27
FAM111A	0.7009	2.57E-09	5.08E-08	1.1648	0	0
KLRF1	0.6851	8.08E-05	6.58E-04	0.6257	1.23E-11	2.63E-07
IL6R	-0.6684	1.02E-15	4.49E-14	-2.2238	0	0
CLCN4	0.6628	1.46E-09	3.00E-08	1.4194	7.50E-65	1.60E-60
DNAJB9	-0.6626	9.68E-07	1.22E-05	-0.782	0	0
ESAM	0.6604	9.48E-03	3.90E-02	0.4879	5.05E-22	1.08E-17
ANLN	0.6568	4.11E-09	7.86E-08	1.7042	3.59E-112	7.67E-108
PIK3AP1	0.6561	1.28E-10	3.00E-09	2.2669	0	0
TROAP	0.656	1.51E-10	3.51E-09	1.843	8.26E-155	1.77E-150
JRK	0.6426	7.70E-07	9.93E-06	0.3275	6.31E-82	1.35E-77
CENPA	0.6277	1.30E-10	3.03E-09	2.5746	4.29E-208	9.16E-204
GREB1	-0.6221	2.04E-04	1.49E-03	-3.8467	1.17E-34	2.50E-30
SLC19A2	-0.6221	1.39E-05	1.36E-04	-0.7819	3.45E-15	7.36E-11
CIT	0.6216	4.81E-06	5.20E-05	1.7307	3.64E-91	7.77E-87
CDC25C	0.6191	1.45E-07	2.15E-06	2.274	1.07E-69	2.29E-65
CEP55	0.6189	7.99E-10	1.70E-08	2.9965	2.40E-286	5.12E-282
TGFBR2	0.6149	2.82E-06	3.20E-05	0.8586	2.47E-136	5.28E-132
KIF23	0.6085	2.16E-10	4.90E-09	2.633	2.51E-257	5.36E-253
SEC11C	-0.6049	2.73E-18	1.44E-16	-0.2827	6.27E-31	1.34E-26
CMTM3	0.6016	3.33E-05	3.00E-04	2.666	8.66E-216	1.85E-211
ETV3	-0.5979	1.95E-10	4.45E-09	-0.3058	1.50E-10	3.21E-06
MEIS1	0.5911	2.47E-03	1.28E-02	2.2544	5.81E-195	1.24E-190
CDC20	0.5853	2.64E-13	8.98E-12	1.8013	3.30E-211	7.04E-207
ARL6	0.5723	5.98E-04	3.82E-03	1.1611	1.63E-83	3.47E-79
EME1	0.562	9.20E-04	5.54E-03	1.4249	2.43E-41	5.19E-37
CORO7	-0.5549	2.52E-06	2.90E-05	-0.5702	1.58E-61	3.38E-57
CRIP1	0.5538	4.52E-08	7.29E-07	0.913	9.15E-53	1.95E-48
VEGFA	-0.5519	2.73E-09	5.37E-08	-1.3751	7.90E-239	1.69E-234
AURKA	0.5468	3.56E-12	1.05E-10	1.8303	8.41E-112	1.80E-107
XYLT1	-0.5424	7.04E-09	1.28E-07	-0.8291	1.64E-55	3.51E-51
MAP1LC3B	-0.5419	1.37E-13	4.82E-12	-0.6964	1.27E-210	2.72E-206
NAGK	0.5354	1.74E-08	2.98E-07	0.5987	1.93E-57	4.13E-53
PHF19	0.5343	6.22E-09	1.15E-07	1.882	0	0
TBC1D32	-0.5152	1.50E-02	5.64E-02	-1.5442	2.93E-21	6.25E-17
CCNB2	0.5142	1.48E-11	4.06E-10	3.1526	0	0
JUND	-0.5123	6.71E-03	2.94E-02	-0.9365	0	0
VASH2	0.5101	2.09E-02	7.37E-02	2.375	1.32E-149	2.82E-145
ARNTL2	0.5026	3.60E-06	4.00E-05	4.0503	5.54E-136	1.18E-131
OSGEPL1	0.4976	4.38E-04	2.91E-03	0.4026	2.20E-19	4.70E-15
MACF1	0.4872	3.00E-04	2.09E-03	0.7508	0	0
RGS1	-0.4845	1.85E-07	2.68E-06	-0.6624	2.31E-254	4.94E-250
ZMYND8	0.4804	1.31E-05	1.29E-04	0.2948	9.72E-198	2.08E-193
HEXIM1	-0.4773	1.20E-08	2.11E-07	-0.8665	2.40E-57	5.13E-53
SQOR	0.4773	3.87E-06	4.26E-05	0.4825	2.03E-108	4.33E-104
TSTD1	-0.4739	1.66E-05	1.61E-04	-1.0128	0	0
RACGAP1	0.4701	9.65E-12	2.71E-10	2.3669	3.85E-228	8.21E-224
TPX2	0.468	9.02E-10	1.90E-08	2.3069	0	0
CENPI	0.467	1.26E-03	7.20E-03	1.4772	2.10E-31	4.48E-27
CCDC15	0.4646	2.09E-02	7.36E-02	1.9812	1.43E-111	3.06E-107
GIT2	0.4633	1.25E-06	1.54E-05	0.32	9.80E-116	2.09E-111
MKI67	0.4627	2.18E-03	1.16E-02	2.4648	0	0
ZNF180	0.4613	2.83E-04	1.98E-03	0.3271	3.43E-27	7.33E-23
BRMS1L	0.455	3.21E-03	1.60E-02	0.6374	2.42E-86	5.17E-82
STN1	0.4549	1.33E-04	1.02E-03	0.5453	1.27E-106	2.70E-102
RIOX2	0.4536	9.82E-09	1.76E-07	0.5963	5.11E-220	1.09E-215
WDSUB1	0.4487	9.58E-03	3.94E-02	0.9332	4.70E-90	1.00E-85
ZNF714	0.4468	1.14E-03	6.67E-03	1.8097	1.37E-262	2.92E-258
STX11	-0.4448	2.68E-05	2.47E-04	-0.4488	2.45E-43	5.23E-39
EIF4E	-0.4422	3.32E-05	2.99E-04	-1.043	9.07E-107	1.94E-102
MIDN	-0.4398	1.59E-05	1.54E-04	-0.4984	7.16E-57	1.53E-52
GPAT3	-0.4348	2.06E-02	7.28E-02	-0.7933	6.86E-81	1.47E-76
TEDC1	0.4342	3.93E-03	1.88E-02	1.7006	1.64E-235	3.50E-231
CDCA8	0.4336	2.33E-07	3.32E-06	2.3084	1.35E-260	2.88E-256
ELAC1	0.43	2.97E-03	1.49E-02	0.2723	1.62E-47	3.46E-43
KIF4A	0.4283	2.85E-06	3.24E-05	2.2472	1.72E-176	3.68E-172
CHMP5	0.4249	5.39E-05	4.60E-04	0.4557	2.16E-120	4.61E-116
HOXB7	0.4188	1.09E-03	6.43E-03	0.3539	9.32E-27	1.99E-22
PTTG1	0.4174	1.27E-06	1.56E-05	2.5003	0	0
ETHE1	0.4165	7.67E-04	4.74E-03	0.4196	6.43E-74	1.37E-69
ZNF134	0.4141	9.35E-04	5.61E-03	0.4028	1.93E-21	4.11E-17
PRC1	0.4141	6.14E-08	9.63E-07	2.1042	0	0
SLC25A37	-0.4137	1.85E-04	1.36E-03	-0.3278	5.00E-108	1.07E-103
CBX4	-0.4134	2.12E-06	2.49E-05	-0.6796	2.50E-92	5.34E-88
PDK1	-0.4118	2.34E-06	2.72E-05	-0.6999	9.86E-198	2.11E-193
TENT5C	-0.3971	1.98E-06	2.34E-05	-1.6624	0	0
SRRM2	-0.3948	1.93E-04	1.42E-03	-0.4258	0	0
ARPC1A	0.3915	9.36E-07	1.19E-05	0.5217	2.22E-187	4.74E-183
SGO2	0.3911	1.71E-03	9.43E-03	1.9473	0	0
ZNF93	0.3814	1.98E-03	1.06E-02	1.0703	1.84E-70	3.92E-66
GPR132	0.3814	2.36E-03	1.23E-02	3.8635	3.30E-236	7.05E-232
GOLM1	0.3807	8.55E-07	1.09E-05	0.2789	9.14E-68	1.95E-63
ANKRD33B	-0.3788	3.80E-07	5.20E-06	-0.643	7.47E-12	1.60E-07
TPT1	-0.3784	2.27E-10	5.14E-09	-0.6146	0	0
RNF14	0.3772	2.04E-05	1.93E-04	0.2766	2.24E-100	4.78E-96
ALCAM	0.3766	1.14E-02	4.53E-02	0.888	1.33E-274	2.84E-270
EXO5	0.3741	9.03E-03	3.74E-02	0.7314	3.82E-12	8.15E-08
APOBEC3B	0.3681	1.38E-06	1.69E-05	3.6116	0	0
HSP90AA1	-0.3679	3.14E-08	5.19E-07	-0.358	1.11E-297	2.36E-293
DLGAP5	0.3668	6.95E-05	5.77E-04	2.0965	7.27E-268	1.55E-263
KLF3	-0.3667	8.35E-04	5.09E-03	-1.9326	0	0
RHOG	0.3655	3.02E-04	2.09E-03	0.6462	3.29E-23	7.03E-19
CDKL5	0.3625	1.54E-02	5.74E-02	0.2875	1.23E-33	2.62E-29
ARG2	0.3559	2.31E-02	7.98E-02	0.757	3.05E-50	6.52E-46
ZNF791	0.3546	8.42E-04	5.12E-03	0.8576	0	0
JTB	-0.3497	6.58E-04	4.15E-03	-0.4369	0	0
LPIN1	0.3486	5.05E-07	6.76E-06	1.0099	0	0
BUB1	0.3439	1.27E-06	1.56E-05	1.9174	0	0
TTK	0.3433	4.67E-04	3.08E-03	2.7326	1.07E-281	2.28E-277
RALB	0.3428	2.68E-05	2.47E-04	1.5915	8.82E-148	1.88E-143
HYLS1	0.3379	2.79E-03	1.42E-02	0.6206	7.40E-40	1.58E-35
FOXM1	0.3357	1.03E-04	8.15E-04	1.4236	1.25E-96	2.67E-92
NCAPH	0.3338	1.17E-05	1.17E-04	2.8139	2.00E-227	4.26E-223
EMSY	0.3302	1.80E-03	9.84E-03	0.4846	2.73E-70	5.84E-66
SPAG5	0.3252	2.19E-05	2.06E-04	1.2891	1.83E-128	3.91E-124
DDIAS	0.3248	1.18E-03	6.83E-03	2.1867	2.47E-212	5.26E-208
MTFR2	0.3235	4.12E-03	1.96E-02	1.8576	7.91E-109	1.69E-104
METTL18	-0.32	5.51E-03	2.50E-02	-0.6425	9.50E-14	2.03E-09
CASP6	0.3196	9.92E-03	4.05E-02	0.4958	8.30E-66	1.77E-61
MED27	0.3147	4.37E-04	2.90E-03	0.267	3.28E-52	7.02E-48
JMY	-0.3141	6.95E-03	3.03E-02	-0.3106	5.01E-170	1.07E-165
STRADB	-0.3128	9.84E-04	5.86E-03	-0.5099	1.50E-15	3.21E-11
NSL1	0.3125	9.17E-03	3.79E-02	0.2822	2.06E-64	4.40E-60
BIRC5	0.3115	1.18E-05	1.18E-04	2.5527	0	0
MAN1A1	-0.3105	6.28E-03	2.78E-02	-0.3158	5.42E-306	1.16E-301
ZNF17	0.3098	2.99E-02	9.76E-02	0.5646	3.58E-30	7.64E-26
PRR11	0.3098	1.58E-03	8.79E-03	2.776	0	0
FUT8	0.309	3.43E-04	2.35E-03	0.3813	7.03E-286	1.50E-281
NCKAP1	-0.3083	7.95E-03	3.38E-02	-2.9836	1.07E-130	2.29E-126
RIN3	0.3083	2.27E-02	7.86E-02	0.3271	5.16E-149	1.10E-144
TMSB4X	0.3057	1.51E-06	1.82E-05	0.9098	0	0
NCAPG	0.3044	3.22E-05	2.91E-04	2.6076	0	0
ZMYM2	-0.3043	2.35E-04	1.68E-03	-0.4117	7.94E-76	1.70E-71
CCNB1	0.3016	9.08E-06	9.21E-05	2.6106	0	0
ENTPD6	-0.3007	3.00E-04	2.09E-03	-1.2139	5.88E-56	1.26E-51
ACTL6A	0.2985	1.46E-04	1.11E-03	0.5335	5.80E-177	1.24E-172
NSMF	0.2973	1.89E-03	1.03E-02	0.4792	7.69E-55	1.64E-50
NLRP2	0.2964	3.40E-04	2.33E-03	3.9202	0	0
TUBA1B	0.2933	4.12E-05	3.61E-04	0.6591	1.44E-37	3.08E-33
PTCH1	0.2931	1.76E-02	6.41E-02	1.2881	0	0
CCDC91	0.2908	1.45E-02	5.49E-02	0.7712	0	0
ARHGAP5	-0.2875	2.24E-02	7.79E-02	-0.8101	2.58E-86	5.51E-82
BUB1B	0.2871	3.96E-03	1.89E-02	2.3579	1.17E-262	2.50E-258
SGO1	0.2847	4.29E-03	2.03E-02	2.8807	0	0
HSPH1	-0.2747	1.11E-03	6.50E-03	-0.2513	7.93E-57	1.69E-52
RNF5	0.2663	3.27E-03	1.62E-02	0.2761	4.79E-73	1.02E-68
USP39	0.2656	5.84E-05	4.94E-04	1.1392	7.03E-157	1.50E-152
P4HA2	0.2638	1.17E-02	4.60E-02	0.779	4.35E-74	9.29E-70
KBTBD8	-0.2622	2.75E-02	9.14E-02	-0.7114	8.79E-13	1.88E-08
WASHC3	0.2604	8.48E-03	3.55E-02	0.5509	8.40E-195	1.79E-190
MYOF	0.2599	5.43E-03	2.47E-02	1.2075	2.19E-08	4.68E-04
SNAPC5	0.2577	6.40E-03	2.83E-02	0.7618	6.07E-237	1.30E-232
EXOSC3	0.2573	7.28E-03	3.15E-02	1.044	4.73E-208	1.01E-203
SDHAF2	0.2546	2.61E-03	1.34E-02	0.5006	1.77E-67	3.78E-63
SPC25	0.2544	9.79E-03	4.01E-02	2.7474	2.10E-257	4.49E-253
IFIH1	0.2539	1.65E-02	6.07E-02	0.6987	1.88E-274	4.02E-270
NFE2L2	-0.2515	2.28E-03	1.20E-02	-0.6033	1.63E-76	3.49E-72
GAS7	0.2501	3.26E-03	1.62E-02	1.9782	2.22E-09	4.74E-05
PRIM1	0.2493	9.56E-03	3.93E-02	0.8752	4.88E-141	1.04E-136
MEPCE	-0.2492	2.38E-03	1.24E-02	-0.6251	2.94E-62	6.29E-58
TTC5	0.2486	1.05E-02	4.23E-02	0.4022	2.84E-95	6.06E-91
INSR	-0.2478	4.36E-03	2.05E-02	-0.8533	1.55E-231	3.31E-227
GTF2H3	0.2463	1.39E-02	5.32E-02	0.6666	2.67E-90	5.70E-86
NDUFB5	0.2459	2.21E-03	1.17E-02	0.5562	2.94E-287	6.29E-283
PBX2	-0.2431	7.49E-03	3.22E-02	-1.1364	3.17E-98	6.77E-94
PTTG1IP	0.2412	2.28E-03	1.20E-02	1.2023	0	0
DDX24	-0.2404	2.28E-04	1.64E-03	-0.8899	0	0
TXNDC11	-0.2395	5.02E-04	3.28E-03	-0.3319	2.04E-218	4.36E-214
SSR4	-0.2381	9.37E-03	3.86E-02	-2.1314	0	0
RANBP6	-0.2339	1.24E-02	4.82E-02	-0.6561	1.69E-73	3.60E-69
ASF1B	0.2323	8.45E-03	3.54E-02	1.688	1.06E-235	2.26E-231
LMO4	-0.2317	1.01E-02	4.10E-02	-0.5625	1.94E-264	4.13E-260
SPECC1	0.2314	1.89E-02	6.78E-02	0.875	5.54E-41	1.18E-36
ZWINT	0.228	1.36E-03	7.74E-03	2.1329	0	0
ITPR1	0.2276	1.49E-02	5.60E-02	0.8321	6.99E-152	1.49E-147
TUBB	0.2271	2.88E-04	2.01E-03	0.5906	1.18E-38	2.51E-34
TSPAN3	-0.2244	1.12E-03	6.54E-03	-0.7435	5.30E-134	1.13E-129
ANXA6	0.2235	4.71E-04	3.10E-03	0.7646	0	0
HSD17B11	-0.2234	2.52E-02	8.54E-02	-0.8666	1.46E-167	3.12E-163
CDK1	0.2211	2.43E-02	8.29E-02	2.0721	3.75E-197	8.00E-193
DCAF7	0.2203	7.71E-04	4.76E-03	0.8839	9.88E-263	2.11E-258
INO80E	-0.2179	2.28E-02	7.89E-02	-0.3424	2.98E-39	6.36E-35
NGRN	0.2115	5.08E-03	2.34E-02	1.0901	2.67E-180	5.69E-176
APEX2	0.2097	1.61E-02	5.95E-02	0.3817	1.84E-32	3.92E-28
KBTBD4	0.2084	1.76E-02	6.42E-02	0.4491	1.25E-72	2.67E-68
HAUS1	0.2025	1.38E-02	5.28E-02	0.6456	3.41E-220	7.28E-216
ADAR	-0.2023	8.66E-04	5.25E-03	-0.5331	5.09E-221	1.09E-216
BUB3	0.2015	2.52E-03	1.31E-02	1.1858	0	0
CSTF2	0.191	2.48E-02	8.44E-02	0.6275	1.68E-27	3.59E-23
COX6B1	0.1805	5.14E-03	2.36E-02	0.4363	6.40E-273	1.37E-268
EXOSC8	0.1795	2.78E-02	9.24E-02	0.6399	8.22E-192	1.76E-187
ANP32A	0.1739	2.53E-02	8.56E-02	0.8015	0	0
EEF1D	-0.1693	1.90E-02	6.79E-02	-0.5282	0	0
NUDC	0.167	1.60E-02	5.92E-02	0.3935	8.76E-188	1.87E-183
AKAP13	0.1662	2.93E-02	9.61E-02	0.462	4.26E-306	9.11E-302
SUN1	-0.1642	1.70E-02	6.21E-02	-0.7641	4.47E-93	9.54E-89
PSMC5	0.1543	1.64E-02	6.04E-02	0.6104	5.77E-302	1.23E-297
