# Supplementary material for: Efficacy of melflufen in multiple myeloma with mutated or deleted TP53
Source: Exp Hematol Oncol. 2025 Dec 23;14:138. doi: 10.1186/s40164-025-00729-1 (PMC12729255; doi:10.1186/s40164-025-00729-1)
Supplement: Supplementary file 6 — Supplementary Material 6 [file 40164_2025_729_MOESM6_ESM.csv]

Table S1. Differentially expressed genes between TP53wt and TP53mut patient samples.
Gene	P-value	Average log2(FC)	% of cells expressing gene in TP53wt group	% of cells expressing gene in TP53mut group	Adjusted p-value
PDLIM1	0	3.664687853	68.10%	11.70%	0
C2orf76	0	3.420471839	58.30%	9.10%	0
TEX9	0	2.286099642	71.50%	23.50%	0
TMSB4X	0	0.90976914	97.00%	51.10%	0
SNRPA1	0	2.156806557	67.80%	23.00%	0
CCT5	0	2.684253142	79.20%	34.50%	0
TIMP1	0	-1.743381244	11.60%	55.00%	0
CTSC	0	1.843922557	61.70%	19.40%	0
ADAM28	0	2.202429331	43.60%	5.60%	0
LSM6	0	1.682444727	65.70%	27.70%	0
AREG	0	-3.813613138	6.00%	43.80%	0
ACADM	0	1.785230408	57.80%	20.00%	0
PTTG1	0	2.500333653	44.80%	7.40%	0
CKLF	0	1.349794982	69.20%	32.30%	0
IFT57	0	1.490791577	70.70%	34.40%	0
MRPL16	0	1.654690202	56.30%	20.00%	0
MRPL3	0	1.513319351	67.00%	30.90%	0
PSMG1	0	2.247866535	49.20%	13.10%	0
COPS5	0	1.46056881	65.30%	29.40%	0
SDHAF3	0	1.905224517	46.90%	11.00%	0
CCT2	0	1.379970259	69.00%	33.60%	0
PSMA1	0	1.563550789	78.40%	43.10%	0
MRPL36	0	1.842694291	58.60%	23.30%	0
PSMA2	0	1.403057147	75.20%	40.00%	0
GAS2	0	1.797866305	49.30%	14.20%	0
MRPL13	0	1.593190446	57.30%	22.30%	0
STMP1	0	1.557474358	56.60%	21.70%	0
ANXA5	0	1.465860868	78.30%	43.50%	0
APOL3	0	3.309008404	36.30%	1.70%	0
SPOCK2	0	3.31339059	36.70%	2.20%	0
FAM30A	0	0.788409479	59.00%	24.60%	0
CCDC34	0	2.532285529	42.10%	7.80%	0
HDDC2	0	1.394602557	60.20%	25.90%	0
GLRX	0	0.63081179	74.30%	40.10%	0
TCF4	0	0.381815775	77.80%	43.90%	0
OLA1	0	1.364450273	60.00%	26.20%	0
LPIN1	0	1.009935629	52.30%	18.80%	0
NIT2	0	1.622802067	52.50%	19.00%	0
SSB	0	1.295647837	73.00%	39.70%	0
PSMD14	0	1.215588037	59.80%	26.70%	0
MPC2	0	1.654053609	74.90%	42.00%	0
THOC7	0	1.210747362	69.60%	36.70%	0
RHOBTB3	0	2.31633227	41.40%	8.60%	0
THYN1	0	1.372417273	53.40%	21.10%	0
GTF3C6	0	1.250404124	62.30%	30.00%	0
MRPL21	0	1.303532592	57.40%	25.10%	0
OTUD1	0	-2.44605744	27.40%	59.50%	0
DECR1	0	1.054851728	68.60%	36.70%	0
BUB3	0	1.18576582	62.30%	30.50%	0
SNRPF	0	1.202622728	70.80%	39.00%	0
PSMD13	0	1.1514223	66.40%	35.00%	0
ELOC	0	0.970902058	69.20%	38.10%	0
ATP5F1C	0	1.226032061	75.60%	44.60%	0
ANXA2	0	0.676031905	71.40%	40.50%	0
NDUFB6	0	0.932838533	66.80%	36.10%	0
METTL5	0	0.98402097	64.10%	33.40%	0
PMPCB	0	1.114328174	57.30%	26.70%	0
GTF2A2	0	1.0028673	68.30%	37.90%	0
UTP3	0	1.503341195	50.80%	20.60%	0
PSMB2	0	1.042296855	68.60%	38.60%	0
HNRNPR	0	0.984679112	73.20%	43.20%	0
SRP72	0	1.41385347	83.20%	53.30%	0
GLRX3	0	1.38538194	48.00%	18.40%	0
PSMA5	0	1.05021204	68.30%	39.00%	0
UBE2N	0	1.006253542	52.00%	22.70%	0
PSMA4	0	0.884032593	75.10%	45.80%	0
RAN	0	1.38593788	83.10%	53.80%	0
ATP6V1A	0	1.51589263	42.10%	12.90%	0
ZNF791	0	0.85764303	77.40%	48.30%	0
VDAC3	0	1.224637695	56.80%	27.70%	0
CBX3	0	1.081237502	72.60%	43.60%	0
HSD17B10	0	0.987361002	60.50%	31.60%	0
MRPL42	0	0.870777225	56.50%	27.60%	0
NDUFA12	0	0.956450717	69.40%	40.70%	0
RBX1	0	0.924528882	69.70%	41.00%	0
CCT8	0	0.970724725	76.20%	47.60%	0
MINOS1	0	0.958039869	72.20%	43.70%	0
MACF1	0	0.750819688	59.00%	30.60%	0
SEC11A	0	1.215686599	82.20%	53.80%	0
IL6R	0	-2.223770292	8.70%	37.00%	0
SF3B5	0	0.961625156	80.70%	52.40%	0
COA4	0	0.89016747	61.40%	33.20%	0
G3BP1	0	0.931977622	59.70%	31.50%	0
LSM3	0	1.169657544	71.70%	43.50%	0
EIF4G2	0	1.084394557	83.70%	55.50%	0
TOMM22	0	0.861471114	64.50%	36.40%	0
VPS29	0	0.872379523	61.90%	33.80%	0
PFDN2	0	0.834537105	65.20%	37.20%	0
DCAF13	0	1.076419382	50.00%	22.10%	0
HCLS1	0	0.829974636	67.70%	39.80%	0
PRPF40A	0	0.845869429	68.10%	40.30%	0
MRPL22	0	0.97644171	55.90%	28.20%	0
PSMB7	0	0.823471266	70.30%	42.70%	0
ENY2	0	0.649801371	76.10%	49.00%	0
PPHLN1	0	0.773548088	64.10%	37.00%	0
PRDX3	0	0.93832879	56.70%	29.70%	0
ARPC3	0	1.064958717	84.80%	57.90%	0
ATP6V1F	0	0.867465927	65.90%	39.00%	0
PDHB	0	1.01645015	50.70%	23.80%	0
CRNDE	0	1.420347084	41.60%	14.80%	0
HSPE1	0	0.834593454	81.20%	54.50%	0
SRP9	0	0.716154404	70.80%	44.10%	0
EID1	0	1.339332374	83.50%	56.90%	0
JPT1	0	1.527763733	38.30%	11.70%	0
MRPL32	0	0.856546289	58.80%	32.20%	0
POMP	0	0.76886582	69.80%	43.30%	0
FRG1	0	0.823408354	57.20%	30.80%	0
CISD1	0	0.892524441	50.80%	24.60%	0
EIF2S2	0	0.555351976	76.20%	50.10%	0
ITGB3BP	0	1.162445862	38.60%	12.50%	0
NUDT5	0	0.925290381	52.40%	26.40%	0
NKAPD1	0	1.378014218	38.70%	12.80%	0
NUDT21	0	1.140671716	47.00%	21.20%	0
SOD1	0	0.612248875	75.80%	50.00%	0
PSMD7	0	0.701598921	68.70%	43.00%	0
CMC2	0	1.174191778	43.30%	17.60%	0
KLF2	0	-2.631480419	62.60%	88.30%	0
PTPN1	0	-2.318727925	5.30%	31.00%	0
SAMD9L	0	0.718269431	47.50%	22.00%	0
SDHB	0	0.987982169	52.30%	26.80%	0
NDUFB3	0	0.571046993	73.60%	48.30%	0
CEBPB	0	-1.346547891	15.70%	40.90%	0
PSMB5	0	0.740236937	60.90%	35.70%	0
AHNAK	0	-1.079306698	23.70%	48.80%	0
CDC123	0	1.203378247	43.00%	17.90%	0
PSMA7	0	0.776689293	82.00%	56.90%	0
TXN	0	1.799974964	88.50%	63.50%	0
SDHD	0	0.84881851	55.20%	30.30%	0
ANP32A	0	0.80148512	60.70%	35.80%	0
ANXA6	0	0.764570228	52.50%	27.60%	0
LEO1	0	1.460147888	35.90%	11.00%	0
MLKL	0	1.561079169	33.80%	9.00%	0
BCCIP	0	1.126951643	42.50%	17.70%	0
ELL2	0	0.524548059	82.20%	57.40%	0
APLP2	0	1.462768014	43.10%	18.40%	0
PRDX6	0	0.674852293	71.20%	46.50%	0
CFAP298	0	0.988893075	43.60%	19.00%	0
TRIAP1	0	1.126280277	41.80%	17.20%	0
XIST	0	-13.95297672	0.00%	24.60%	0
S100A10	0	0.48841121	64.90%	40.40%	0
TENT5C	0	-1.662438698	45.10%	69.50%	0
MRPL18	0	0.927109251	48.70%	24.40%	0
SUMO1	0	0.661717428	61.70%	37.40%	0
OSTC	0	0.67029785	80.50%	56.40%	0
SNRPD2	0	1.160330683	86.50%	62.40%	0
CD47	0	0.529481375	66.40%	42.50%	0
GNAI2	0	0.664290612	65.90%	42.00%	0
B3GALNT2	0	1.643477689	32.00%	8.10%	0
DYNLL1	0	0.926556981	84.10%	60.20%	0
NAE1	0	1.033296003	41.70%	17.80%	0
PTTG1IP	0	1.202318621	41.10%	17.20%	0
POLR2G	0	0.995183242	46.60%	22.80%	0
MTCH2	0	1.14247988	42.00%	18.20%	0
SNRPC	0	0.66770827	61.60%	37.80%	0
RWDD1	0	0.47185114	70.40%	46.60%	0
SMC2	0	1.435595237	36.50%	12.80%	0
ZNHIT1	0	0.511049194	68.80%	45.10%	0
PRKCB	0	-1.484646642	5.70%	29.20%	0
SF3A3	0	1.100754027	42.50%	19.00%	0
KRR1	0	0.628046074	55.40%	32.00%	0
GGH	0	1.49406422	37.10%	13.70%	0
PLA2G16	0	0.379213971	64.00%	40.60%	0
SLC38A1	0	0.534210175	57.80%	34.40%	0
PSMB3	0	0.541269169	73.30%	50.10%	0
ECHDC1	0	0.94022131	45.40%	22.30%	0
RARS	0	0.992282583	41.30%	18.20%	0
UBE2V2	0	0.78534755	49.10%	26.00%	0
TIAL1	0	0.650532935	52.10%	29.20%	0
LYRM7	0	1.399069983	32.30%	9.40%	0
APOL6	0	-1.029192407	17.70%	40.50%	0
HSBP1	0	1.142084327	46.30%	23.50%	0
NBN	0	0.932663059	43.60%	20.80%	0
TMEM126B	0	0.949670764	42.80%	20.00%	0
ATP5MF	0	0.534577875	78.70%	56.10%	0
UNG	0	2.06903716	28.50%	5.90%	0
CCDC91	0	0.771219411	47.10%	24.60%	0
DHX30	0	1.002081767	37.40%	15.00%	0
GOLGA7	0	1.143295454	39.30%	16.90%	0
COX7B	0	0.615745033	83.40%	61.00%	0
MED12L	0	2.737022052	24.10%	1.80%	0
SAMSN1	0	-2.36556343	3.30%	25.60%	0
BRIX1	0	0.822793763	42.70%	20.50%	0
BAG2	0	1.971472105	28.40%	6.20%	0
SETD7	0	1.03036481	36.90%	14.80%	0
AC006058.1	0	3.689492925	22.80%	0.90%	0
PARK7	0	0.626186949	80.20%	58.40%	0
FAM210A	0	1.382340305	31.60%	9.80%	0
GTF2H5	0	0.848038326	43.70%	21.90%	0
RAD51C	0	1.707064756	30.30%	8.60%	0
ATP5PF	0	0.781948155	84.90%	63.30%	0
C4orf46	0	2.224799477	25.90%	4.40%	0
MAPRE2	0	1.868629771	25.70%	4.40%	0
MRPL39	0	1.665907052	30.70%	9.40%	0
NSMCE3	0	-2.339083822	9.40%	30.60%	0
CKS1B	0	1.265088089	39.10%	18.20%	0
CTR9	0	0.894626148	38.10%	17.20%	0
PRPS2	0	1.230407496	33.20%	12.50%	0
EXOSC7	0	1.108314041	35.70%	15.10%	0
PKN1	0	0.291677929	48.00%	27.40%	0
SEC61G	0	0.533418637	87.40%	66.90%	0
MGST2	0	1.394664583	34.50%	14.10%	0
CREB5	0	1.104029616	28.30%	8.20%	0
MRPS9	0	0.831429722	35.90%	15.90%	0
FAM111A	0	1.164817089	31.10%	11.30%	0
PRDX2	0	0.813581728	81.60%	62.00%	0
AC098850.3	0	-4.415245629	1.10%	20.60%	0
CUTC	0	1.310053625	28.40%	9.10%	0
DLD	0	1.008961399	30.70%	11.50%	0
KLF3	0	-1.932565569	11.70%	30.90%	0
PHF19	0	1.882016652	26.40%	7.30%	0
RASD1	0	-5.067100576	0.90%	19.80%	0
HOPX	0	1.685368902	25.60%	6.90%	0
MCM6	0	1.462979157	27.90%	9.30%	0
GPN3	0	1.264026689	28.20%	9.90%	0
CXCR4	0	-1.492094528	28.80%	46.70%	0
MKI67	0	2.464828436	20.40%	2.60%	0
NLRP2	0	3.920228433	18.20%	1.20%	0
ENAH	0	2.350844766	19.30%	2.40%	0
GLUL	0	-0.463432602	5.70%	22.50%	0
TUT4	0	-1.571893356	27.70%	44.50%	0
HSPA1B	0	-3.589401052	19.50%	36.20%	0
C12orf73	0	1.616174412	21.80%	5.20%	0
LY96	0	-1.565670048	16.60%	33.20%	0
EPHA6	0	2.090576232	21.70%	5.20%	0
PARPBP	0	2.61523168	18.30%	1.80%	0
PIAS2	0	0.327765857	31.70%	15.20%	0
CITED2	0	-2.144712212	24.30%	40.80%	0
MFSD8	0	1.041863032	25.00%	8.70%	0
SLC8A1	0	-1.931455671	1.20%	17.50%	0
MAGEC2	0	2.282034077	18.60%	2.40%	0
DEPTOR	0	-2.365696156	10.50%	26.60%	0
CCNB2	0	3.152638657	17.60%	1.50%	0
TENM1	0	4.496324121	16.30%	0.40%	0
DUSP5	0	-1.597128069	47.70%	63.40%	0
EIF3E	0	0.903193582	87.60%	72.00%	0
CDC6	0	1.950497599	19.50%	4.10%	0
PTCH1	0	1.288135132	19.20%	4.10%	0
ESR2	0	2.609705587	15.90%	1.30%	0
IGSF10	0	1.837159353	15.90%	1.60%	0
PIK3AP1	0	2.26692331	16.90%	2.60%	0
ATP5MG	0	1.151892968	91.60%	77.40%	0
FAM216A	0	1.998150699	17.20%	3.00%	0
FCRL2	0	-4.307206178	2.30%	16.30%	0
CD86	0	-1.630197142	2.40%	16.30%	0
SGO1	0	2.880703864	15.10%	1.50%	0
BIRC5	0	2.55268575	15.30%	1.80%	0
TPX2	0	2.306901266	15.00%	2.00%	0
TP53INP1	0	-0.452118395	55.60%	42.80%	0
CCNB1	0	2.61060301	14.90%	2.10%	0
DSCR8	0	1.660452231	14.80%	2.70%	0
ZWINT	0	2.132863684	13.90%	2.00%	0
TCTEX1D2	0	1.934298372	14.60%	2.80%	0
MND1	0	2.9110809	12.80%	1.10%	0
PALLD	0	4.268485092	11.80%	0.30%	0
DEPDC1	0	3.002123388	12.10%	0.90%	0
NCAPG	0	2.607586159	12.60%	1.50%	0
PRC1	0	2.104210214	13.00%	1.90%	0
ATP5MPL	0	-0.303410403	67.50%	56.50%	0
JTB	0	-0.436865905	74.30%	63.30%	0
TPM4	0	-0.501102314	76.80%	65.90%	0
MGLL	0	1.943367778	12.60%	1.90%	0
EVI2B	0	-0.515715983	67.80%	57.40%	0
JUN	0	-2.86322098	86.40%	96.20%	0
H3F3A	0	0.586282753	92.80%	83.10%	0
FGFR3	0	-13.3903156	0.00%	9.60%	0
PBK	0	3.080433975	10.30%	0.80%	0
APOBEC3B	0	3.611632696	10.00%	0.60%	0
PLK4	0	3.277419858	10.10%	0.70%	0
AC006058.3	0	3.802352802	8.80%	0.40%	0
CD63	0	-0.990615603	71.10%	63.00%	0
HSPB1	0	-2.768301324	44.50%	52.30%	0
SSR4	0	-2.131363247	89.70%	97.30%	0
RASL10B	0	6.652886174	7.60%	0.10%	0
FOS	0	-0.797007171	84.60%	92.00%	0
AC136475.3	0	5.776966913	7.40%	0.10%	0
ZFP36L2	0	-1.280421039	53.40%	60.70%	0
TXNIP	0	-1.197487688	67.60%	74.20%	0
SRRM2	0	-0.425819357	76.50%	70.10%	0
CD53	0	-0.754251856	47.50%	53.70%	0
PNRC1	0	-0.358745578	84.40%	78.60%	0
DNAJB9	0	-0.782020261	56.40%	51.60%	0
CPEB4	0	-1.019197606	51.30%	55.70%	0
MDM4	0	-1.054296841	59.10%	62.60%	0
FBXW7	0	-0.542880132	74.00%	70.70%	0
CIRBP	0	-1.121610131	76.00%	79.20%	0
IER2	0	-1.506783145	85.10%	82.00%	0
IER5	0	-0.679708655	57.40%	54.50%	0
DDX24	0	-0.889866647	54.90%	52.10%	0
DDIT4	0	-1.705858436	29.60%	31.70%	0
STAT3	0	-1.009047391	51.50%	53.50%	0
KLF13	0	-0.646721913	62.00%	60.50%	0
JUND	0	-0.936465279	93.70%	95.10%	0
SQSTM1	0	-0.867244032	50.70%	52.00%	0
H1FX	0	-1.051421957	76.20%	75.10%	0
HLA-E	0	-1.405035856	83.40%	84.50%	0
TSTD1	0	-1.012818196	56.10%	57.20%	0
GNAS	0	-0.623316243	89.30%	88.40%	0
SMAP2	0	-0.98527339	36.50%	37.40%	0
EEF1A1	0	0.370415577	99.10%	99.60%	0
EEF1D	0	-0.52823342	92.00%	92.30%	0
TPT1	0	-0.614602609	98.30%	98.50%	0
DPM1	0	0.877727298	42.20%	20.80%	0
SEL1L3	0	0.508172254	41.00%	21.10%	0
TPD52	0	0.511372681	77.00%	54.80%	0
COPB1	0	0.506250612	61.10%	38.10%	0
PRR11	0	2.775994029	10.60%	1.20%	0
BUB1	0	1.917431182	13.10%	2.30%	0
NSD2	0	-1.987601073	20.00%	17.60%	0
GCA	0	0.936177892	28.10%	11.40%	0
ATP5PD	0	0.332120158	73.70%	51.70%	0
SGO2	0	1.94729937	13.50%	2.40%	0
PCCB	0	0.34962619	37.50%	19.50%	0
ASAH1	0	0.70117916	55.80%	32.90%	0
NDUFA8	0	0.719965471	44.30%	22.90%	0
STIP1	0	0.794700927	44.10%	22.60%	0
CCDC85B	0	0.451836371	84.30%	68.40%	0
SEC24D	0	0.522711745	57.30%	34.60%	0
HIGD1A	0	0.949194347	35.90%	16.20%	0
APP	0	0.594529126	38.60%	18.90%	0
MRPS23	0	0.895635527	42.00%	20.90%	0
DTNA	1.12E-306	0.434759761	15.10%	5.30%	2.39E-302
AKAP13	4.26E-306	0.461951287	69.10%	46.50%	9.11E-302
MAN1A1	5.42E-306	-0.315836679	51.60%	38.40%	1.16E-301
KIF15	2.58E-305	2.380129835	10.10%	1.20%	5.51E-301
ILF2	3.71E-303	0.455223739	64.30%	42.00%	7.92E-299
MYC	6.07E-303	-1.519126404	16.70%	34.50%	1.30E-298
IRF1	3.32E-302	-0.518406639	85.30%	84.10%	7.09E-298
PSMC5	5.77E-302	0.610395344	62.20%	39.50%	1.23E-297
CALU	1.54E-301	0.446080075	62.10%	40.10%	3.28E-297
MAT2A	5.89E-300	0.759320104	43.50%	22.80%	1.26E-295
SLC23A1	2.86E-299	2.291526726	10.80%	1.50%	6.10E-295
HSP90AA1	1.11E-297	-0.357998727	89.60%	78.40%	2.36E-293
DDX1	5.84E-297	0.709561758	43.30%	22.70%	1.25E-292
COA3	1.17E-295	0.723999881	47.10%	25.80%	2.50E-291
FAM227B	6.55E-295	1.011737726	17.60%	5.20%	1.40E-290
RBM8A	7.50E-294	0.328849066	71.20%	50.10%	1.60E-289
MED23	2.48E-293	0.663527052	27.10%	11.50%	5.30E-289
ZNF22	5.47E-291	0.691076831	42.70%	22.50%	1.17E-286
ST6GAL1	6.15E-290	-0.855007798	44.70%	47.50%	1.31E-285
ECHS1	8.59E-289	0.756542091	46.50%	25.50%	1.83E-284
MPHOSPH10	1.15E-288	0.66713347	44.60%	24.10%	2.45E-284
SNTB1	1.26E-288	1.705938989	10.20%	1.60%	2.69E-284
TRAPPC4	2.90E-288	0.84268709	42.20%	21.90%	6.19E-284
ATF3	5.35E-288	-0.451269471	45.70%	32.00%	1.14E-283
IKBIP	1.92E-287	0.916482329	37.20%	17.90%	4.11E-283
NDUFB5	2.94E-287	0.556154812	62.30%	40.10%	6.29E-283
MT1X	6.40E-287	1.511774189	22.20%	7.30%	1.37E-282
CEP55	2.40E-286	2.99652056	9.20%	0.90%	5.12E-282
UBE2K	2.95E-286	0.530583901	54.00%	32.80%	6.30E-282
FUT8	7.03E-286	0.381302474	57.40%	36.20%	1.50E-281
COBLL1	1.76E-285	-0.741038412	48.00%	43.50%	3.76E-281
IL6ST	8.23E-285	-1.075453332	35.30%	49.40%	1.76E-280
VPS11	2.18E-284	1.118103057	20.40%	6.60%	4.66E-280
POLB	5.97E-284	1.183501504	21.80%	7.40%	1.28E-279
TMEM65	1.17E-283	0.387761212	26.10%	12.10%	2.50E-279
NAV1	1.22E-282	0.970902208	18.60%	6.20%	2.62E-278
ERN1	1.76E-282	-0.332802981	55.70%	46.60%	3.76E-278
TTK	1.07E-281	2.732618224	8.80%	0.90%	2.28E-277
TIPRL	1.87E-280	0.645512898	45.50%	25.20%	4.00E-276
TIMM13	7.14E-280	0.417330988	71.80%	50.30%	1.52E-275
UBE2B	2.02E-279	-0.272531114	57.50%	48.60%	4.32E-275
RGS9	3.33E-279	3.376322132	7.20%	0.40%	7.11E-275
IFRD2	3.64E-278	0.360075003	47.00%	27.70%	7.78E-274
PGK1	5.75E-278	0.425722968	67.10%	46.20%	1.23E-273
TTLL7	3.75E-277	-1.490371681	23.90%	35.10%	8.00E-273
YWHAE	3.29E-276	0.465152343	80.70%	61.20%	7.02E-272
ALCAM	1.33E-274	0.887967955	38.40%	19.20%	2.84E-270
IFIH1	1.88E-274	0.698713062	35.80%	17.80%	4.02E-270
RAB7A	2.12E-274	0.692152488	50.40%	29.50%	4.52E-270
SEPTIN2	5.42E-274	0.431442916	69.30%	48.00%	1.16E-269
ADGRG5	6.43E-274	1.640460094	17.90%	5.00%	1.37E-269
NUP107	6.60E-274	0.735268548	25.60%	10.90%	1.41E-269
AHSA1	1.82E-273	0.934052226	34.90%	16.50%	3.89E-269
MRPS14	2.22E-273	0.625716804	45.80%	25.70%	4.75E-269
IER3IP1	5.95E-273	0.625332917	51.50%	30.50%	1.27E-268
COX6B1	6.40E-273	0.436265576	86.40%	68.30%	1.37E-268
NUDT6	6.53E-273	1.207330369	19.60%	6.30%	1.40E-268
COQ3	4.64E-271	1.653691357	12.90%	2.70%	9.91E-267
NEDD8	6.57E-271	0.309701157	73.10%	53.40%	1.40E-266
PDCD4-AS1	1.32E-270	2.008322852	13.60%	2.90%	2.83E-266
PSMA3	1.50E-270	0.30964857	56.50%	37.20%	3.21E-266
TMEM184C	2.01E-270	1.250320913	21.30%	7.30%	4.29E-266
CYLD	3.07E-270	0.702451094	46.20%	25.90%	6.56E-266
CYP20A1	7.22E-270	-1.263301275	28.90%	33.00%	1.54E-265
UMPS	6.10E-269	1.068562934	22.60%	8.30%	1.30E-264
UQCRC2	7.93E-269	0.470572543	59.50%	38.50%	1.69E-264
ABRACL	2.23E-268	0.805719438	39.60%	20.70%	4.77E-264
HOOK2	6.78E-268	0.313757459	29.20%	14.90%	1.45E-263
DLGAP5	7.27E-268	2.096493	9.80%	1.40%	1.55E-263
COMMD1	7.07E-267	0.626463103	45.20%	25.30%	1.51E-262
USP10	1.17E-266	0.658794373	31.10%	14.70%	2.50E-262
AC245014.3	3.23E-266	-1.036894586	58.10%	57.90%	6.89E-262
NDUFAF4	3.89E-266	0.483027803	47.00%	27.50%	8.30E-262
MTIF2	9.22E-265	0.81172755	36.50%	18.30%	1.97E-260
NAPG	1.46E-264	0.513750631	38.20%	20.50%	3.12E-260
LMO4	1.94E-264	-0.562456796	57.30%	51.00%	4.13E-260
DNAJC12	6.61E-264	1.006659612	25.80%	10.30%	1.41E-259
GK5	6.75E-264	0.351133299	21.10%	9.30%	1.44E-259
NDNF	7.89E-263	-2.272029138	7.90%	18.20%	1.68E-258
DCAF7	9.88E-263	0.883927117	35.00%	17.00%	2.11E-258
BUB1B	1.17E-262	2.357876507	9.40%	1.30%	2.50E-258
ZNF714	1.37E-262	1.809726182	11.00%	2.00%	2.92E-258
TSPYL1	2.65E-262	0.347372349	47.80%	29.00%	5.65E-258
NDUFV3	6.07E-262	0.427790243	56.50%	36.10%	1.30E-257
SDC1	7.17E-262	-0.836448893	57.60%	53.60%	1.53E-257
CCDC66	1.25E-261	0.412647228	38.00%	21.00%	2.66E-257
ELMO1	2.30E-261	0.78250876	28.90%	12.90%	4.91E-257
SUV39H2	3.05E-261	1.661342621	11.50%	2.30%	6.51E-257
CDCA8	1.35E-260	2.308397527	9.00%	1.10%	2.88E-256
BAZ2B	1.69E-259	-1.207162114	28.00%	39.60%	3.60E-255
GMDS	1.69E-259	0.58601898	34.10%	17.10%	3.61E-255
SUMF2	2.24E-259	-1.03496673	37.80%	43.70%	4.79E-255
TFG	2.12E-258	0.347837432	52.00%	33.20%	4.54E-254
UBE2L6	3.42E-258	0.899486838	42.10%	22.70%	7.31E-254
SPC25	2.10E-257	2.747418046	7.70%	0.70%	4.49E-253
KIF23	2.51E-257	2.633037163	8.40%	0.90%	5.36E-253
DDX3Y	3.37E-257	-1.141576514	9.70%	26.00%	7.21E-253
GNG5	9.93E-257	0.374482758	72.60%	52.40%	2.12E-252
REXO1	1.85E-256	0.341979844	29.50%	15.10%	3.96E-252
MCTS1	2.30E-254	0.347718328	53.40%	33.90%	4.91E-250
RGS1	2.31E-254	-0.662425942	42.20%	31.70%	4.94E-250
RPF2	1.72E-252	0.573084806	36.80%	19.50%	3.68E-248
TATDN1	1.25E-251	0.380149217	49.30%	30.20%	2.67E-247
TRIM28	2.47E-251	0.26456391	49.00%	30.90%	5.27E-247
CNKSR1	1.39E-250	0.620254283	11.30%	3.40%	2.97E-246
AC109830.1	1.92E-249	3.604984065	5.80%	0.30%	4.10E-245
ZFAND1	1.57E-248	0.447981895	46.90%	27.90%	3.36E-244
TWSG1	2.47E-247	1.299730588	20.30%	7.00%	5.28E-243
LINC02551	4.92E-247	1.577747691	10.70%	2.20%	1.05E-242
CYB5B	4.98E-246	0.930446393	24.20%	10.00%	1.06E-241
ILF3-DT	1.04E-245	-0.456067486	52.10%	43.20%	2.23E-241
MRPS25	7.64E-245	0.391612407	38.20%	21.80%	1.63E-240
C11orf58	1.58E-242	0.43786268	74.20%	54.40%	3.37E-238
CDKN1C	1.41E-241	-1.439594373	0.90%	9.60%	3.02E-237
MRPL50	8.32E-241	0.769736823	37.20%	19.40%	1.78E-236
CCDC107	1.88E-240	-1.450210497	17.10%	31.20%	4.02E-236
DAP3	8.51E-240	0.29156205	56.50%	37.90%	1.82E-235
SLC12A2	1.51E-239	0.434601661	22.20%	10.20%	3.23E-235
POLR1E	3.41E-239	0.576017067	25.10%	11.50%	7.29E-235
POLR3K	5.36E-239	1.035858809	25.10%	10.30%	1.14E-234
VEGFA	7.90E-239	-1.375142619	5.90%	19.70%	1.69E-234
CEP57L1	1.25E-237	0.693558555	19.70%	7.80%	2.67E-233
SNAPC5	6.07E-237	0.761781951	33.70%	16.90%	1.30E-232
GPR132	3.30E-236	3.863545301	5.60%	0.20%	7.05E-232
ASF1B	1.06E-235	1.688010041	10.00%	1.90%	2.26E-231
TEDC1	1.64E-235	1.700586771	13.50%	3.40%	3.50E-231
TIMP2	3.71E-235	0.305146475	38.60%	23.80%	7.93E-231
RAB11A	4.88E-235	0.710842692	40.90%	22.70%	1.04E-230
COMMD6	8.17E-235	0.350772003	66.30%	47.50%	1.75E-230
CKAP2L	1.54E-234	2.287351814	8.10%	1.00%	3.29E-230
TERF1	4.41E-234	0.662282055	42.10%	23.90%	9.41E-230
TM7SF2	2.55E-233	0.314258475	24.00%	12.20%	5.44E-229
KIFC1	8.68E-233	2.061111091	8.90%	1.40%	1.85E-228
IRF4	1.12E-231	-0.412114016	57.40%	51.00%	2.38E-227
INSR	1.55E-231	-0.853305693	38.90%	41.70%	3.31E-227
MNAT1	1.66E-231	0.526047365	31.70%	16.20%	3.54E-227
CARMIL1	1.73E-231	-0.86477133	38.30%	38.30%	3.70E-227
C18orf54	1.40E-230	2.563386748	6.40%	0.50%	3.00E-226
IFI27L2	4.35E-229	-0.640908026	35.30%	35.60%	9.30E-225
RACGAP1	3.85E-228	2.366925087	9.20%	1.50%	8.21E-224
SAP30	4.16E-228	1.076957314	28.10%	12.70%	8.89E-224
DRG1	1.06E-227	0.85445376	29.90%	14.20%	2.26E-223
NCAPH	2.00E-227	2.813927719	7.40%	0.80%	4.26E-223
KCNQ5	3.57E-227	0.331819906	14.00%	5.70%	7.63E-223
IRAK1	4.86E-227	-0.410216977	49.30%	41.40%	1.04E-222
TK1	6.58E-227	1.192220862	10.20%	2.30%	1.40E-222
VAMP2	1.49E-226	-0.310315628	54.70%	47.40%	3.18E-222
EYA3	1.56E-226	1.036483305	19.00%	6.90%	3.33E-222
KIAA1217	4.36E-226	0.274752639	53.40%	35.60%	9.31E-222
PHF1	1.61E-223	-1.620503287	13.50%	27.50%	3.43E-219
ZNF250	5.00E-223	-3.00093543	3.60%	13.90%	1.07E-218
GATB	4.32E-222	1.255355292	15.40%	4.70%	9.22E-218
ADAR	5.09E-221	-0.533070596	58.80%	55.50%	1.09E-216
HAUS1	3.41E-220	0.645570633	29.90%	15.10%	7.28E-216
RIOX2	5.11E-220	0.596333944	35.60%	19.20%	1.09E-215
ECI2	7.85E-220	0.652257731	40.20%	22.70%	1.68E-215
OSGEP	1.59E-219	0.643893869	26.40%	12.50%	3.40E-215
ANKS6	2.83E-219	0.614829524	13.80%	4.90%	6.03E-215
TXNDC11	2.04E-218	-0.331871414	61.60%	55.10%	4.36E-214
NUF2	3.35E-218	1.948897741	8.70%	1.50%	7.16E-214
NDUFS1	5.64E-217	0.427073274	39.10%	23.00%	1.20E-212
UBB	7.43E-217	0.257188019	88.00%	72.40%	1.59E-212
SNRNP40	2.69E-216	0.812347635	29.40%	14.10%	5.74E-212
JMJD1C	3.14E-216	-0.42578567	61.70%	54.80%	6.71E-212
RTF2	5.07E-216	0.549099739	46.30%	28.30%	1.08E-211
CMTM3	8.66E-216	2.666021342	8.10%	1.10%	1.85E-211
KMT2B	1.49E-215	0.301558541	35.10%	20.50%	3.17E-211
TSG101	3.51E-215	0.706643959	38.80%	21.70%	7.50E-211
OGFOD1	5.89E-214	0.896870225	21.20%	8.60%	1.26E-209
PHAX	2.26E-213	0.476606492	39.50%	23.00%	4.82E-209
FRAT2	2.19E-212	0.489963847	26.20%	13.20%	4.68E-208
DDIAS	2.47E-212	2.186745893	7.60%	1.10%	5.26E-208
IFI16	1.50E-211	-0.3768509	62.10%	56.30%	3.20E-207
CDC20	3.30E-211	1.801284022	8.40%	1.40%	7.04E-207
EIF5	5.30E-211	-0.326837252	62.40%	54.90%	1.13E-206
MAP1LC3B	1.27E-210	-0.696358405	39.70%	43.10%	2.72E-206
LYRM1	1.41E-210	0.519279898	32.50%	17.40%	3.01E-206
LINC00582	6.79E-210	0.491760126	15.00%	6.00%	1.45E-205
PRIM2	7.44E-210	0.748482732	15.70%	5.70%	1.59E-205
COA6	9.10E-210	0.646385043	34.20%	18.50%	1.94E-205
TIMMDC1	2.41E-209	0.520804002	41.70%	24.70%	5.15E-205
PRPS1	8.83E-209	0.430000143	30.10%	15.90%	1.89E-204
AZGP1	2.15E-208	-4.130104481	1.30%	9.50%	4.59E-204
CENPA	4.29E-208	2.574646706	6.60%	0.70%	9.16E-204
EXOSC3	4.73E-208	1.044028548	22.50%	9.40%	1.01E-203
SLFN13	1.34E-206	0.355759275	18.60%	8.60%	2.85E-202
PLGRKT	4.01E-206	0.699697319	28.60%	14.10%	8.56E-202
ABCG1	4.47E-206	2.456787824	6.50%	0.70%	9.55E-202
ISY1	2.48E-205	0.956362837	25.80%	11.80%	5.30E-201
EIF4E2	9.63E-205	0.84816742	32.20%	16.60%	2.06E-200
NKG7	3.97E-203	0.478109068	6.00%	13.60%	8.48E-199
IL5RA	5.53E-203	-2.619848221	2.70%	12.70%	1.18E-198
VPS35	8.72E-203	0.78763874	37.60%	21.00%	1.86E-198
EIF3B	1.39E-202	0.344289814	53.60%	36.00%	2.96E-198
UBALD2	2.55E-202	-0.382577497	77.90%	71.00%	5.44E-198
CPQ	1.41E-201	-1.451709939	1.40%	10.00%	3.00E-197
MRPS17	3.71E-201	1.174993539	18.40%	6.90%	7.92E-197
RTL8A	1.65E-200	0.941020299	22.80%	9.90%	3.53E-196
AIM2	1.87E-200	-0.33819723	26.70%	18.40%	3.98E-196
XRN1	1.59E-199	-0.412818783	59.00%	52.30%	3.40E-195
FMNL2	3.74E-199	1.560876971	13.70%	4.00%	7.98E-195
APIP	9.52E-199	0.71644971	30.90%	15.90%	2.03E-194
SETBP1	1.10E-198	-0.621324859	37.50%	33.30%	2.36E-194
ZMYND8	9.72E-198	0.294818578	40.40%	25.50%	2.08E-193
PDK1	9.86E-198	-0.699909145	41.90%	36.00%	2.11E-193
CDK1	3.75E-197	2.072129767	8.30%	1.50%	8.00E-193
DIAPH3	4.21E-197	2.476585319	7.30%	1.00%	8.99E-193
COQ8A	8.59E-197	0.268303708	32.20%	18.70%	1.84E-192
FNDC3B	5.81E-196	-0.426935177	57.70%	54.40%	1.24E-191
CNN3	9.05E-196	1.882059866	11.80%	3.00%	1.93E-191
FAM173B	9.91E-196	0.945147859	17.60%	6.70%	2.12E-191
MEIS1	5.81E-195	2.254435529	6.40%	0.80%	1.24E-190
WASHC3	8.40E-195	0.550864685	43.00%	26.30%	1.79E-190
BRD2	8.25E-194	-0.390686753	61.90%	56.30%	1.76E-189
MFAP1	3.60E-192	0.906842404	22.90%	10.10%	7.69E-188
EXOSC8	8.22E-192	0.639852845	27.20%	13.70%	1.76E-187
CPSF3	1.64E-191	0.776894559	22.80%	10.50%	3.51E-187
BTBD10	1.89E-191	1.063607044	14.10%	4.70%	4.04E-187
GLA	2.04E-191	0.750300886	22.80%	10.30%	4.35E-187
DEPDC1B	6.79E-191	1.966139028	7.40%	1.20%	1.45E-186
DST	1.19E-190	-0.437580971	70.10%	62.00%	2.53E-186
TMEM70	1.35E-190	0.521242348	38.80%	23.30%	2.89E-186
RWDD2B	2.43E-190	0.905728985	19.90%	8.10%	5.18E-186
GLO1	2.68E-190	-1.008825066	26.60%	34.70%	5.71E-186
NIP7	4.87E-190	0.849583734	25.30%	11.90%	1.04E-185
TSEN34	5.59E-190	0.424141331	32.20%	18.10%	1.19E-185
NDUFB1	1.09E-189	-0.420934918	45.80%	42.10%	2.34E-185
ANKRD36C	5.61E-188	-0.377406325	25.10%	18.20%	1.20E-183
NUDC	8.76E-188	0.393537926	54.90%	37.80%	1.87E-183
SLC26A2	2.16E-187	0.674342163	19.30%	8.40%	4.62E-183
ARPC1A	2.22E-187	0.521717641	40.40%	24.30%	4.74E-183
SLC4A1AP	5.60E-187	0.680030339	26.20%	13.00%	1.20E-182
WDR61	2.08E-186	0.441275308	37.40%	22.30%	4.44E-182
MRPL48	2.34E-186	0.668826929	28.60%	14.70%	4.99E-182
CHRM3	1.04E-185	0.262730052	12.50%	5.60%	2.22E-181
ACP5	1.37E-184	0.328120367	10.30%	4.00%	2.93E-180
PPP3CA	3.67E-184	0.283010282	50.10%	34.30%	7.84E-180
PTPRA	3.81E-184	-1.365789203	14.00%	26.00%	8.14E-180
EBP	1.20E-182	0.54750568	35.80%	20.60%	2.57E-178
NUP37	2.25E-182	0.778140669	23.40%	10.90%	4.80E-178
F2R	4.43E-182	0.386953588	8.30%	2.20%	9.45E-178
CHCHD1	4.99E-182	0.449010966	45.80%	29.70%	1.07E-177
NGRN	2.67E-180	1.090138273	15.10%	5.40%	5.69E-176
KIAA1143	5.34E-180	0.587957791	33.50%	18.90%	1.14E-175
C18orf25	3.60E-179	0.274794713	23.40%	12.80%	7.69E-175
DGKZ	1.35E-178	0.452238992	24.60%	12.90%	2.89E-174
NR4A1	1.55E-178	-1.004626805	17.10%	31.90%	3.32E-174
ELP6	4.59E-178	0.795312106	22.00%	10.20%	9.80E-174
NCAM1	5.61E-178	-0.872196021	9.30%	21.60%	1.20E-173
JAM2	8.69E-178	5.579010095	3.60%	0.00%	1.86E-173
KIAA1549	4.03E-177	0.46209321	8.10%	2.70%	8.61E-173
ACTL6A	5.80E-177	0.533480612	28.10%	14.90%	1.24E-172
KIF4A	1.72E-176	2.247209078	6.40%	0.90%	3.68E-172
AF279873.3	4.96E-176	1.968985804	6.80%	1.10%	1.06E-171
CPSF1	5.91E-176	0.313283699	22.60%	11.50%	1.26E-171
VTA1	6.78E-175	0.970925125	21.60%	9.60%	1.45E-170
CDC23	6.87E-175	0.961530276	15.00%	5.50%	1.47E-170
ME1	1.52E-174	1.529053059	8.10%	1.70%	3.25E-170
MRPS27	3.52E-174	0.315108844	24.50%	13.20%	7.51E-170
RPE	1.39E-173	1.099866652	17.10%	6.80%	2.97E-169
AK6	2.42E-173	0.459308372	36.10%	21.40%	5.17E-169
PLEKHB2	7.05E-173	0.543987966	26.40%	14.20%	1.51E-168
ZNF331	1.05E-172	-1.601770776	10.90%	21.80%	2.25E-168
QRSL1	3.69E-170	0.796641216	16.80%	7.00%	7.87E-166
JMY	5.01E-170	-0.310570747	43.10%	34.40%	1.07E-165
LINC00920	2.04E-169	2.083495499	10.30%	2.70%	4.35E-165
TEX13C	2.25E-169	2.607613552	5.10%	0.50%	4.81E-165
SLCO3A1	3.10E-168	-0.316300882	22.30%	16.10%	6.62E-164
HSD17B11	1.46E-167	-0.866617083	9.60%	22.30%	3.12E-163
BX004987.1	9.67E-167	0.305537652	11.10%	4.70%	2.07E-162
LIN7C	8.58E-166	0.455568651	29.50%	16.80%	1.83E-161
FAM200B	8.99E-166	1.163932978	14.90%	5.60%	1.92E-161
RAMMET	2.22E-165	0.474984495	32.60%	19.00%	4.73E-161
CIAPIN1	2.88E-165	0.925415176	21.20%	9.60%	6.14E-161
ELP3	5.24E-165	0.866752415	16.20%	6.50%	1.12E-160
DIRAS2	6.72E-164	-4.629068099	0.10%	5.50%	1.43E-159
HPF1	7.20E-164	0.722795521	26.80%	13.90%	1.54E-159
FAM96A	8.37E-164	0.336766074	42.60%	28.00%	1.79E-159
NOB1	9.59E-164	0.260428175	32.90%	20.40%	2.05E-159
MYNN	1.73E-163	0.35538199	25.20%	14.20%	3.69E-159
AGK	1.44E-162	0.910500019	15.40%	6.10%	3.08E-158
DCXR	2.76E-162	-0.585621364	36.30%	36.10%	5.90E-158
MPV17	1.25E-161	0.67911144	23.50%	11.90%	2.67E-157
AC109588.1	1.54E-161	1.723364868	5.50%	0.80%	3.29E-157
ARF3	4.32E-161	0.608858456	25.90%	13.90%	9.23E-157
NNT-AS1	3.38E-160	0.417362482	20.60%	10.70%	7.23E-156
OSGIN2	8.34E-160	0.986521812	14.90%	5.70%	1.78E-155
BDH2	3.85E-159	0.656994033	14.40%	6.00%	8.23E-155
PTCH2	7.83E-159	-1.703423067	8.50%	17.50%	1.67E-154
KANK2	8.49E-159	1.270270356	6.90%	1.50%	1.81E-154
MRPL44	8.75E-159	0.728092717	24.80%	12.70%	1.87E-154
CENPN	1.34E-158	1.100162464	12.30%	4.20%	2.86E-154
FNIP1	1.76E-158	-0.453642353	32.90%	27.70%	3.75E-154
GBP4	1.35E-157	0.725850105	13.00%	4.90%	2.88E-153
SYPL1	3.43E-157	0.316516739	38.00%	24.20%	7.32E-153
WASHC4	4.78E-157	0.752789602	30.60%	17.10%	1.02E-152
AL139099.1	6.11E-157	-2.857695343	6.10%	11.60%	1.31E-152
USP39	7.03E-157	1.139177362	17.40%	7.30%	1.50E-152
ISLR	8.39E-157	-7.109377038	0.10%	5.10%	1.79E-152
FASN	1.06E-156	0.299733337	12.00%	5.10%	2.27E-152
CD33	2.98E-155	3.251457503	5.40%	0.60%	6.37E-151
SMARCE1	5.50E-155	0.430813327	30.90%	18.30%	1.18E-150
TROAP	8.26E-155	1.843016427	6.30%	1.20%	1.77E-150
SLC16A14	1.04E-154	1.524765338	8.10%	1.90%	2.23E-150
HMGCS1	1.15E-154	0.797313467	27.70%	14.80%	2.46E-150
CENPS	1.33E-154	1.453943495	9.90%	2.80%	2.83E-150
MRPL27	2.60E-154	0.397515714	35.20%	21.90%	5.54E-150
ARHGAP4	6.22E-153	-0.50625973	32.40%	28.20%	1.33E-148
KMT2E-AS1	2.20E-152	-1.480924046	12.70%	22.20%	4.70E-148
SHC1	2.83E-152	-0.66060915	31.70%	31.00%	6.05E-148
ARL4C	5.17E-152	0.341665125	41.40%	27.40%	1.10E-147
ITPR1	6.99E-152	0.832081696	9.90%	3.30%	1.49E-147
AL391069.3	1.44E-151	1.968697793	5.80%	0.90%	3.08E-147
POLD1	1.55E-151	0.409186556	9.80%	3.70%	3.30E-147
PTPN18	3.61E-151	0.732420305	26.70%	14.40%	7.70E-147
UBXN8	5.20E-151	0.610609095	13.70%	5.60%	1.11E-146
SV2C	6.41E-151	-2.002518057	0.80%	6.40%	1.37E-146
CASP1	8.62E-151	0.292435966	10.40%	18.70%	1.84E-146
SRP14-AS1	2.66E-150	0.935424535	14.70%	5.90%	5.67E-146
PPIL3	2.86E-150	0.669036171	20.50%	10.00%	6.10E-146
ARIH1	1.19E-149	-0.397499869	41.00%	34.90%	2.53E-145
VASH2	1.32E-149	2.375007384	5.20%	0.60%	2.82E-145
SYNJ2BP	1.93E-149	0.690966561	18.10%	8.30%	4.12E-145
ARL15	2.06E-149	1.618433519	6.50%	1.20%	4.40E-145
RIN3	5.16E-149	0.327095043	1.10%	5.60%	1.10E-144
MELK	2.28E-148	2.693173552	5.30%	0.70%	4.88E-144
C16orf54	2.54E-148	-1.29687247	15.10%	25.50%	5.42E-144
C1orf56	2.78E-148	-1.312334964	15.70%	26.60%	5.93E-144
RALB	8.82E-148	1.591530575	13.40%	4.70%	1.88E-143
GGCX	1.60E-147	0.440524621	23.80%	12.80%	3.41E-143
HACD3	3.04E-147	0.281258743	36.30%	23.60%	6.50E-143
WDR92	7.38E-147	0.872115814	12.60%	4.70%	1.58E-142
POP4	9.25E-147	0.5335257	32.20%	19.00%	1.98E-142
TSFM	1.29E-145	0.773896837	23.20%	11.80%	2.76E-141
CDK5RAP1	7.59E-145	0.456882518	17.70%	8.60%	1.62E-140
PAAF1	8.52E-145	0.5985223	23.50%	12.30%	1.82E-140
ARL2BP	3.14E-144	0.472118444	32.00%	19.20%	6.71E-140
LYRM2	3.40E-144	0.273698381	34.90%	22.60%	7.26E-140
ARID5A	1.10E-143	-1.048312441	23.00%	29.40%	2.35E-139
FGFR1OP	1.22E-143	1.050118939	13.20%	5.00%	2.60E-139
METTL7A	1.48E-142	-0.266729327	57.80%	51.90%	3.17E-138
ID1	2.08E-142	-0.926981631	25.30%	27.50%	4.45E-138
TBC1D23	4.36E-142	0.618531913	24.60%	13.20%	9.32E-138
RFC5	6.72E-142	1.104194609	10.70%	3.50%	1.43E-137
AC084782.3	7.54E-142	2.9142379	4.10%	0.30%	1.61E-137
NARS2	1.42E-141	0.827942702	13.60%	5.60%	3.02E-137
AP3M1	3.28E-141	0.603264424	20.30%	10.20%	7.01E-137
PRIM1	4.88E-141	0.875228541	17.40%	7.80%	1.04E-136
EXOSC10	8.16E-141	0.414945011	18.50%	9.40%	1.74E-136
SAXO2	1.78E-140	0.507409202	7.60%	2.40%	3.81E-136
SSBP3	7.48E-140	-1.452107257	9.10%	18.60%	1.60E-135
LINC02506	8.37E-140	1.257649647	5.20%	1.10%	1.79E-135
DROSHA	1.23E-139	0.651411471	13.20%	5.40%	2.62E-135
INTS14	1.74E-139	0.730933238	16.70%	7.50%	3.73E-135
BICD1	3.14E-139	-0.304987142	30.20%	23.30%	6.71E-135
PEX3	4.90E-138	0.870026789	17.00%	7.60%	1.05E-133
ARMC1	1.75E-137	0.560011785	30.50%	18.00%	3.74E-133
ABCF2.1	3.89E-137	0.526510067	19.40%	9.80%	8.30E-133
BMP8B	2.43E-136	-1.044465093	21.80%	24.90%	5.19E-132
TGFBR2	2.47E-136	0.858625057	14.30%	5.80%	5.28E-132
CDHR1	3.68E-136	-3.783167263	0.00%	4.30%	7.86E-132
ARNTL2	5.54E-136	4.050272217	4.10%	0.30%	1.18E-131
GNL1	1.23E-135	-0.301318693	37.00%	29.90%	2.62E-131
METTL6	3.69E-135	0.878470357	16.70%	7.50%	7.88E-131
CA13	1.94E-134	0.282977667	9.30%	4.10%	4.15E-130
SLIT2	3.53E-134	1.927218572	4.80%	0.70%	7.53E-130
SLC12A9	4.58E-134	0.306741195	14.60%	7.40%	9.79E-130
TSPAN3	5.30E-134	-0.743451786	32.80%	35.00%	1.13E-129
SLC10A7	9.66E-134	0.457203378	19.80%	10.30%	2.06E-129
SCN9A	2.54E-133	0.252576785	16.50%	8.70%	5.42E-129
SCAMP1	5.18E-133	0.289081439	24.60%	14.40%	1.11E-128
ZDHHC24	5.28E-133	0.266870779	29.20%	18.10%	1.13E-128
E2F7	3.57E-132	1.51607586	5.30%	1.00%	7.63E-128
FBXW9	7.52E-132	0.512613677	11.00%	4.50%	1.61E-127
TIMM22	4.26E-131	0.723126263	18.80%	9.20%	9.10E-127
AL441992.1	9.06E-131	0.92404528	11.60%	4.40%	1.93E-126
TIPARP	1.02E-130	-0.301460275	39.80%	33.70%	2.17E-126
NCKAP1	1.07E-130	-2.983578268	1.30%	7.40%	2.29E-126
SMAD3	1.56E-130	-2.017930744	3.40%	10.90%	3.34E-126
FANCL	1.59E-130	0.989124337	12.30%	4.70%	3.39E-126
P2RY11	4.63E-130	0.362041651	10.70%	4.80%	9.88E-126
HADHB	5.15E-130	0.330882119	37.00%	25.00%	1.10E-125
ANKRD36	1.44E-129	-0.351609472	26.60%	20.80%	3.08E-125
RGS16	2.10E-129	0.745766736	17.70%	8.50%	4.48E-125
AP1S1	2.11E-129	0.564983219	26.20%	15.00%	4.50E-125
P2RX5-TAX1BP3	2.71E-129	1.894722864	6.40%	1.30%	5.79E-125
CD1D	4.85E-129	-1.210531923	10.90%	12.80%	1.04E-124
LGALS1	1.54E-128	-0.307736502	45.50%	46.50%	3.28E-124
ZNF90	1.56E-128	0.321647775	8.00%	3.30%	3.33E-124
SPAG5	1.83E-128	1.289127444	6.30%	1.40%	3.91E-124
RRM2B	6.70E-128	0.954303528	14.70%	6.20%	1.43E-123
TTN-AS1	1.59E-127	-0.26570996	8.70%	4.90%	3.39E-123
ARF6	4.28E-127	-0.386755667	36.20%	37.40%	9.13E-123
AP002748.3	4.67E-126	1.154497134	9.80%	3.20%	9.97E-122
DLST	7.50E-126	0.784237785	17.60%	8.30%	1.60E-121
PBXIP1	8.83E-126	-1.127597744	18.70%	23.30%	1.89E-121
CADM2	2.26E-125	-6.896708522	0.00%	3.80%	4.84E-121
FGD2	2.46E-125	-1.399779621	4.00%	12.10%	5.26E-121
ERVMER61-1	2.60E-125	1.768972121	4.30%	0.70%	5.55E-121
CFAP97	9.49E-125	-0.283381836	37.60%	32.30%	2.03E-120
CSNK1G3	1.07E-124	-0.542677467	30.80%	28.00%	2.30E-120
GTF2F1	1.11E-124	-0.342732197	32.70%	26.90%	2.37E-120
ASF1A	1.24E-124	0.806312452	18.70%	9.10%	2.65E-120
MPHOSPH6	2.51E-124	0.825950815	14.90%	6.70%	5.37E-120
TMEM64	2.88E-123	0.637529014	23.10%	12.40%	6.16E-119
SMIM12	4.27E-123	0.499122402	24.60%	14.00%	9.13E-119
SNRNP35	5.43E-123	0.432794419	18.10%	9.80%	1.16E-118
PKNOX1	5.84E-123	0.63806744	18.10%	9.10%	1.25E-118
TRMU	1.68E-122	0.29455292	14.30%	7.30%	3.58E-118
SELPLG	1.73E-122	-0.684908612	14.20%	25.30%	3.70E-118
B4GALT7	2.15E-122	-1.357837395	9.20%	18.50%	4.58E-118
SLC30A9	2.32E-122	0.459795071	22.20%	12.50%	4.96E-118
RPP25	1.15E-121	-1.688982944	2.10%	8.70%	2.46E-117
CLIC2	2.06E-121	-1.20567701	2.70%	9.40%	4.41E-117
SLC30A7	3.96E-121	0.294954946	28.20%	17.70%	8.45E-117
PIGF	5.84E-121	0.376922275	28.00%	17.30%	1.25E-116
ALAS1	1.47E-120	0.693922585	16.20%	7.80%	3.14E-116
INTS4	1.81E-120	0.791989314	12.40%	5.20%	3.87E-116
PLEKHA7	2.13E-120	0.631775306	13.30%	5.80%	4.56E-116
CHMP5	2.16E-120	0.45573438	44.60%	31.30%	4.61E-116
CBX5	1.14E-119	0.258152313	32.00%	21.10%	2.44E-115
ABCD3	6.40E-119	0.559968118	13.60%	6.50%	1.37E-114
AL133467.1	3.59E-118	-2.036691884	2.80%	9.80%	7.66E-114
C22orf39	7.68E-118	0.369240903	26.30%	16.00%	1.64E-113
AC104024.1	7.75E-118	-2.409397448	3.30%	10.00%	1.65E-113
RARS2	1.36E-117	0.42910486	24.40%	14.40%	2.90E-113
SAC3D1	2.16E-117	0.26149293	18.70%	10.80%	4.61E-113
RANGAP1	2.29E-117	0.475695977	18.10%	9.50%	4.90E-113
GNB5	1.24E-116	-0.649105434	19.60%	17.00%	2.65E-112
STYXL1	2.29E-116	0.652896852	20.00%	10.60%	4.89E-112
GRIP1	2.59E-116	0.463926894	7.90%	3.10%	5.54E-112
SAP30BP	3.84E-116	0.329418777	30.70%	19.90%	8.20E-112
RAB28	6.21E-116	0.658333805	16.40%	8.00%	1.33E-111
SLC9A9	9.51E-116	-2.192980825	1.90%	8.00%	2.03E-111
GIT2	9.80E-116	0.319963046	18.90%	10.70%	2.09E-111
WDR4	2.07E-115	0.289362629	13.10%	6.60%	4.43E-111
PDHX	2.79E-115	0.569793826	13.70%	6.40%	5.96E-111
MYO1B	2.85E-115	-3.289723187	0.40%	4.90%	6.09E-111
ALOX12-AS1	3.12E-115	0.908879893	10.20%	3.70%	6.66E-111
VWDE	8.13E-115	0.288920797	5.20%	1.80%	1.74E-110
PCNA	6.21E-114	0.918548488	24.80%	14.00%	1.33E-109
KPNA5	1.61E-113	0.398489791	13.00%	6.70%	3.43E-109
SEC23IP	1.76E-113	0.575773106	18.80%	10.00%	3.75E-109
SNX18	3.54E-113	-0.794969998	10.10%	20.20%	7.56E-109
CNN2	4.09E-113	-0.301559006	41.20%	38.90%	8.74E-109
ANKRD18B	6.06E-113	4.260079394	3.10%	0.20%	1.29E-108
TNFRSF10D	9.84E-113	1.043733533	9.00%	3.10%	2.10E-108
PDK4	1.35E-112	-1.585635039	0.20%	3.50%	2.88E-108
ANLN	3.59E-112	1.704160244	4.50%	0.80%	7.67E-108
AC132192.1	5.92E-112	1.146764508	4.20%	0.80%	1.26E-107
AURKA	8.41E-112	1.830316785	5.70%	1.30%	1.80E-107
CCDC15	1.43E-111	1.981154596	5.20%	1.00%	3.06E-107
ADAMTS15	2.23E-111	0.647027198	4.20%	1.00%	4.76E-107
MUT	1.26E-110	0.506566994	18.40%	9.80%	2.69E-106
GBP3	1.34E-110	-1.873075516	3.20%	9.90%	2.86E-106
RSBN1L	2.15E-110	-0.437951247	37.70%	35.30%	4.60E-106
MTCH1	1.11E-109	-0.686012376	27.50%	31.60%	2.38E-105
IFT22	1.75E-109	1.163623099	7.80%	2.50%	3.73E-105
RGS13	2.69E-109	-4.288124745	0.80%	4.60%	5.74E-105
KLHL24	7.21E-109	-0.549806838	34.80%	34.10%	1.54E-104
MTFR2	7.91E-109	1.857583693	4.90%	0.90%	1.69E-104
BCAS2	8.07E-109	-0.767614298	27.70%	30.30%	1.72E-104
EFCAB7	1.92E-108	0.515469317	9.60%	4.00%	4.09E-104
SQOR	2.03E-108	0.482535942	31.40%	20.30%	4.33E-104
XRRA1	2.49E-108	-1.022660317	18.70%	23.70%	5.32E-104
RAB5A	2.96E-108	0.394264009	32.50%	21.30%	6.32E-104
SLC25A37	5.00E-108	-0.327788771	23.20%	22.10%	1.07E-103
FBXO41	8.67E-108	0.566760663	8.70%	3.40%	1.85E-103
MRPL45	1.63E-107	0.253627853	27.40%	17.50%	3.48E-103
EIF4E	9.07E-107	-1.042966335	22.20%	29.70%	1.94E-102
SAMHD1	1.10E-106	1.26427067	21.10%	11.50%	2.36E-102
STN1	1.27E-106	0.545315138	17.60%	9.30%	2.70E-102
ACSF2	1.82E-106	1.157629051	5.80%	1.50%	3.89E-102
CCDC141	6.42E-106	2.31371171	3.20%	0.30%	1.37E-101
KIF20A	1.28E-105	2.093690288	3.40%	0.40%	2.74E-101
C11orf54	2.11E-105	0.456352901	18.10%	10.10%	4.50E-101
NEGR1	2.23E-105	4.088276994	2.50%	0.10%	4.76E-101
DUSP26	3.67E-105	-3.159885614	1.10%	6.10%	7.83E-101
APTX	4.78E-105	0.37684666	21.90%	13.20%	1.02E-100
APOOL	6.31E-105	0.361332453	21.10%	12.50%	1.35E-100
CHAF1B	9.79E-105	1.739200647	5.20%	1.10%	2.09E-100
MT2A	1.14E-104	1.815782631	16.70%	8.50%	2.44E-100
INTS7	1.47E-104	0.435609684	11.10%	5.30%	3.15E-100
MRPS28	7.59E-104	0.795240631	17.30%	8.80%	1.62E-99
LINC01287	8.23E-104	2.479423479	5.00%	1.00%	1.76E-99
AASDH	2.24E-103	0.495883527	15.10%	7.80%	4.78E-99
PRRG2	3.38E-103	0.311371874	6.80%	2.70%	7.22E-99
NXT2	3.86E-103	0.724099527	12.20%	5.40%	8.24E-99
RGPD2	4.72E-103	-4.523270929	0.20%	4.00%	1.01E-98
TSPYL2	1.26E-102	-1.05738125	19.20%	24.30%	2.68E-98
TST	1.48E-102	0.267279389	20.30%	12.20%	3.16E-98
KIAA0586	3.15E-102	-1.050496259	15.00%	19.50%	6.73E-98
FUCA1	3.57E-102	0.457376332	16.30%	8.90%	7.61E-98
MAP1A	4.06E-102	1.394061771	4.40%	1.00%	8.66E-98
DHRS11	5.14E-102	0.334252556	13.50%	6.90%	1.10E-97
SCAMP5	1.27E-101	-0.924081449	15.00%	14.90%	2.70E-97
CNTNAP1	1.49E-100	1.666192219	4.40%	0.80%	3.18E-96
ARHGEF2	1.78E-100	-0.80486538	23.10%	27.10%	3.80E-96
RNF14	2.24E-100	0.276632426	17.60%	10.20%	4.78E-96
AHI1	5.39E-100	-1.203849105	15.70%	18.40%	1.15E-95
SLC19A1	1.22E-99	0.568147104	8.00%	3.30%	2.60E-95
AC008074.3	1.66E-99	-1.865839527	4.80%	11.10%	3.54E-95
TFB1M	2.50E-99	0.725513017	13.70%	6.40%	5.35E-95
AC079630.1	1.33E-98	-3.462498609	0.30%	4.00%	2.85E-94
MXI1	1.54E-98	-0.418953266	29.60%	26.70%	3.30E-94
PBX2	3.17E-98	-1.136396052	11.50%	18.80%	6.77E-94
AC010343.3	7.56E-98	1.303420855	3.40%	0.60%	1.61E-93
AL135791.1	1.16E-97	-2.885813567	0.90%	5.50%	2.47E-93
DYNC2H1	1.29E-97	1.425932051	3.90%	0.70%	2.76E-93
AC005261.1	8.71E-97	-0.272933272	44.30%	39.80%	1.86E-92
FOXM1	1.25E-96	1.423635826	4.60%	1.00%	2.67E-92
DBN1	1.29E-96	0.729192328	16.50%	8.40%	2.75E-92
TRMT9B	1.30E-96	-3.925776419	0.60%	4.60%	2.78E-92
SPARC	3.31E-96	0.879209763	11.50%	5.00%	7.07E-92
BCR	4.91E-96	0.264729728	15.10%	8.40%	1.05E-91
PTMS	9.31E-96	0.336486584	22.00%	13.60%	1.99E-91
B3GALNT1	9.33E-96	1.296936223	4.60%	1.10%	1.99E-91
TTC5	2.84E-95	0.402173406	13.20%	7.00%	6.06E-91
MOB3B	6.11E-95	1.822037765	3.60%	0.60%	1.31E-90
AL451085.1	2.94E-94	-2.262350573	3.00%	8.20%	6.29E-90
TRIP4	3.23E-94	0.744308769	13.30%	6.40%	6.91E-90
YPEL3	3.62E-94	-0.466162306	33.00%	38.80%	7.74E-90
FGFR1OP2	6.62E-94	-0.740225687	25.20%	31.30%	1.41E-89
MELTF-AS1	6.68E-94	0.540053293	4.90%	1.60%	1.43E-89
PHOSPHO2	1.86E-93	0.367157758	7.50%	3.20%	3.97E-89
PIAS4	2.69E-93	0.306502877	12.70%	6.90%	5.75E-89
ETFRF1	2.75E-93	-0.810495154	21.30%	27.10%	5.87E-89
GGT1	3.77E-93	0.534563417	6.40%	2.50%	8.04E-89
SUN1	4.47E-93	-0.764122276	21.90%	22.30%	9.54E-89
RSU1	5.08E-93	0.491940683	25.10%	15.70%	1.08E-88
HIC2	6.07E-93	0.285312827	9.00%	4.30%	1.30E-88
A1BG	6.59E-93	-1.225866279	5.80%	13.30%	1.41E-88
TSIX	1.37E-92	-5.056375028	0.10%	3.30%	2.92E-88
CBX4	2.50E-92	-0.679626279	23.40%	24.70%	5.34E-88
SERINC1	3.42E-92	-0.503599752	28.90%	33.60%	7.31E-88
NUP85	4.00E-92	0.803423243	9.10%	3.80%	8.53E-88
PSMD10	1.39E-91	0.471090034	21.00%	12.20%	2.98E-87
TXNDC9	2.19E-91	0.475581356	24.00%	14.80%	4.67E-87
CIT	3.64E-91	1.730693483	3.70%	0.70%	7.77E-87
KCTD10	1.07E-90	0.746613685	9.00%	3.60%	2.28E-86
GTF2H3	2.67E-90	0.666595546	20.10%	11.50%	5.70E-86
WDSUB1	4.70E-90	0.933224082	8.30%	3.20%	1.00E-85
ZC2HC1A	4.85E-90	-0.900651647	3.30%	9.20%	1.04E-85
UBE2Z	1.48E-89	0.31396253	26.50%	17.50%	3.16E-85
PRKAB2	3.57E-89	0.341187134	9.40%	4.60%	7.63E-85
TNIP1	4.85E-89	-0.578271279	27.20%	30.20%	1.04E-84
C11orf49	1.76E-88	0.415435133	10.70%	5.30%	3.75E-84
XKR9	4.96E-88	-1.85938902	1.90%	7.00%	1.06E-83
ANXA1	4.48E-87	0.608538841	6.70%	10.30%	9.58E-83
KCNMB3	1.42E-86	-2.523739102	0.90%	5.00%	3.04E-82
CYB5A	1.80E-86	-1.158325656	7.30%	14.40%	3.85E-82
BRMS1L	2.42E-86	0.637418469	10.80%	5.00%	5.17E-82
ARHGAP5	2.58E-86	-0.81009234	24.10%	29.30%	5.51E-82
ZNF275	5.08E-86	-0.923790795	17.80%	22.60%	1.09E-81
LINC00865	7.14E-86	2.053654329	3.50%	0.60%	1.53E-81
XPR1	1.17E-85	-1.292113309	8.80%	14.90%	2.50E-81
TNFRSF14	1.64E-85	-0.657973829	26.70%	32.30%	3.49E-81
RFWD3	2.18E-85	0.854882973	11.10%	5.10%	4.65E-81
SNTB2	3.79E-85	1.060106778	7.90%	2.90%	8.10E-81
TRIM35	5.49E-85	0.936706461	6.60%	2.30%	1.17E-80
TMEM8B	1.26E-84	0.419688615	7.10%	3.10%	2.68E-80
STEAP1B	1.91E-84	1.359894259	3.50%	0.70%	4.07E-80
AC005726.5	2.69E-84	0.687387403	5.40%	1.80%	5.75E-80
NR1D1	3.96E-84	-1.729154414	5.10%	10.20%	8.45E-80
ARL6	1.63E-83	1.161102838	4.50%	1.10%	3.47E-79
GMPR	3.37E-83	0.852533024	6.60%	2.70%	7.20E-79
AC005670.2	6.60E-83	1.283492521	3.90%	0.90%	1.41E-78
PDLIM2	1.51E-82	1.479749247	5.60%	1.70%	3.23E-78
CREM	3.93E-82	0.291428166	23.00%	14.80%	8.39E-78
APOO	4.11E-82	0.571610116	12.40%	6.20%	8.79E-78
JRK	6.31E-82	0.327524911	6.60%	2.80%	1.35E-77
LRR1	1.44E-81	0.91501511	9.40%	4.00%	3.07E-77
MRPL58	3.24E-81	0.611706603	23.50%	14.60%	6.91E-77
MRM2	4.84E-81	0.696817996	14.60%	7.80%	1.03E-76
GPAT3	6.86E-81	-0.793274484	0.20%	2.70%	1.47E-76
RAB3B	1.73E-80	-3.555537591	0.60%	4.00%	3.70E-76
HMGB1	3.04E-80	0.380163132	86.10%	76.80%	6.50E-76
PEPD	4.29E-80	0.450117367	25.90%	17.10%	9.15E-76
NUDT16	4.36E-80	0.594978901	21.60%	13.50%	9.31E-76
SEC22A	7.90E-80	0.566206674	10.70%	5.10%	1.69E-75
KLHDC2	7.91E-80	-0.636159667	26.30%	27.40%	1.69E-75
SUCLA2	8.32E-80	0.551803433	12.90%	6.70%	1.78E-75
ATF7	9.38E-80	0.374364532	15.90%	9.40%	2.00E-75
TCN2	1.12E-79	-0.647000955	1.40%	5.50%	2.39E-75
SSPN	2.81E-79	-1.720923662	3.80%	9.50%	6.00E-75
CLP1	3.39E-79	1.027395693	7.80%	3.00%	7.25E-75
DCLK1	3.44E-79	0.662640882	3.70%	1.10%	7.34E-75
TMEM214	5.66E-79	-0.508880187	28.00%	27.20%	1.21E-74
ZBED5-AS1	6.84E-79	0.626575209	15.20%	8.20%	1.46E-74
LAMP2	8.19E-79	-0.375079636	30.10%	31.30%	1.75E-74
ATP9B	8.56E-79	-0.334277669	15.30%	11.50%	1.83E-74
NOL4L	1.16E-78	0.648691111	7.50%	3.00%	2.48E-74
TYW1	2.58E-78	0.380429192	16.90%	10.10%	5.50E-74
CYP2J2	2.62E-78	0.272542338	5.40%	2.30%	5.61E-74
PNPLA8	2.13E-77	-0.285535866	35.00%	32.20%	4.54E-73
BAG4	2.67E-77	0.58684068	15.40%	8.60%	5.70E-73
LRIF1	3.15E-77	-0.839554951	11.00%	18.90%	6.72E-73
NFE2L2	1.63E-76	-0.603293418	27.20%	31.20%	3.49E-72
NR4A2	7.30E-76	-0.494141535	35.10%	38.40%	1.56E-71
ZMYM2	7.94E-76	-0.411732024	18.80%	16.80%	1.70E-71
CTNNA2	1.77E-75	1.601255931	2.80%	0.50%	3.77E-71
AP000894.4	2.18E-75	0.560617213	4.10%	1.40%	4.67E-71
UVSSA	8.57E-75	-1.20206835	9.90%	14.90%	1.83E-70
TTI2	8.80E-75	0.719159091	15.50%	8.40%	1.88E-70
TRIM33	1.35E-74	-0.844536593	18.50%	22.20%	2.89E-70
BCL9	3.85E-74	-0.778886798	8.60%	7.90%	8.22E-70
CXCL8	4.19E-74	1.74532697	4.30%	4.00%	8.94E-70
P4HA2	4.35E-74	0.778969351	14.20%	7.40%	9.29E-70
ETHE1	6.43E-74	0.419572451	24.40%	16.00%	1.37E-69
POLL	1.08E-73	-1.506319251	5.50%	11.00%	2.30E-69
ATG5	1.19E-73	-0.28670941	29.00%	25.30%	2.55E-69
AAR2	1.64E-73	0.76176525	9.60%	4.40%	3.50E-69
RANBP6	1.69E-73	-0.656105866	16.00%	14.70%	3.60E-69
LEPROT	2.65E-73	-0.325300252	32.50%	33.30%	5.66E-69
RNF5	4.79E-73	0.27609703	23.20%	16.10%	1.02E-68
KBTBD4	1.25E-72	0.449059821	8.50%	4.10%	2.67E-68
FBXW4	1.29E-72	-1.363781378	8.80%	12.90%	2.77E-68
ATP6V1E1	2.62E-72	0.310224989	29.80%	21.60%	5.60E-68
ZNF667-AS1	4.37E-72	-6.122374494	0.10%	2.50%	9.33E-68
MAATS1	5.03E-72	0.799611795	2.50%	0.50%	1.08E-67
CIDEB	9.80E-72	0.730952784	6.80%	2.80%	2.09E-67
TMC4	9.85E-72	0.281471126	4.70%	2.00%	2.10E-67
THAP1	1.40E-71	0.403735517	21.00%	13.30%	2.98E-67
CLUAP1	1.73E-71	0.296266303	9.90%	5.10%	3.70E-67
MAN1C1	2.72E-71	-2.253947043	1.30%	5.30%	5.81E-67
SYNE3	4.66E-71	-1.235126334	8.90%	15.40%	9.95E-67
ZNF93	1.84E-70	1.070284684	4.20%	1.20%	3.92E-66
EMSY	2.73E-70	0.48464859	14.10%	8.00%	5.84E-66
PFN2	4.83E-70	-1.518772448	2.10%	6.70%	1.03E-65
DIP2C	6.23E-70	-5.500363904	0.10%	2.40%	1.33E-65
CDC25C	1.07E-69	2.273983231	2.80%	0.40%	2.29E-65
AC091563.1	1.66E-69	-2.73319098	0.80%	4.30%	3.54E-65
CD180	3.00E-69	-0.810733678	7.60%	8.30%	6.41E-65
NID2	3.06E-69	1.922705942	5.50%	1.90%	6.54E-65
RELL2	4.83E-69	0.519816618	6.60%	3.00%	1.03E-64
TCEAL4	1.27E-68	-0.646129235	20.80%	23.40%	2.71E-64
SLC25A45	1.49E-68	-0.316265944	21.20%	17.60%	3.19E-64
HIST1H2AG	4.03E-68	-0.43770934	10.70%	7.80%	8.61E-64
TDP2	6.07E-68	0.332267687	15.60%	9.40%	1.30E-63
GOLM1	9.14E-68	0.278935764	12.40%	7.00%	1.95E-63
SDHAF2	1.77E-67	0.500581406	20.70%	13.20%	3.78E-63
ZSCAN16	1.82E-67	0.498153563	8.90%	4.30%	3.89E-63
CCP110	2.16E-67	0.51507479	12.40%	6.80%	4.61E-63
C8orf76	1.10E-66	0.53373941	15.40%	8.80%	2.35E-62
TNRC6C	5.29E-66	-0.680421522	8.60%	7.50%	1.13E-61
CASP6	8.30E-66	0.495766672	13.40%	7.50%	1.77E-61
DNAAF2	1.96E-65	-0.749656753	16.90%	18.00%	4.18E-61
DUSP8	2.82E-65	-0.581913879	6.60%	4.60%	6.02E-61
TTC26	4.23E-65	1.158949622	3.90%	1.10%	9.03E-61
CLCN4	7.50E-65	1.419365805	6.20%	2.20%	1.60E-60
NCOA7	1.51E-64	-0.489051389	23.20%	24.60%	3.22E-60
NSL1	2.06E-64	0.282201765	23.10%	16.00%	4.40E-60
AL080276.2	2.14E-64	0.894204859	5.80%	2.20%	4.57E-60
KIN	4.17E-64	0.298049719	17.20%	11.20%	8.90E-60
AL450998.2	9.26E-64	-0.504647403	10.90%	9.10%	1.98E-59
AL591846.2	1.47E-63	-1.021683858	6.60%	6.20%	3.14E-59
GATAD2B	2.48E-63	-0.42611449	21.60%	20.40%	5.30E-59
AC025423.4	2.72E-63	2.671816912	2.40%	0.30%	5.80E-59
P2RY8	2.94E-63	-0.439113239	16.40%	14.20%	6.27E-59
ZNF599	3.10E-63	0.612720286	5.50%	2.20%	6.62E-59
GBP2	3.12E-63	-1.045008058	1.40%	5.10%	6.67E-59
AL121603.2	3.65E-63	-1.178308718	8.80%	12.50%	7.80E-59
TLR7	4.03E-63	2.744640318	3.70%	1.40%	8.62E-59
CAMK2D	4.98E-63	-0.863772569	12.60%	14.50%	1.06E-58
AC099778.1	1.61E-62	-0.538736654	15.40%	13.70%	3.44E-58
MEPCE	2.94E-62	-0.625079018	17.10%	17.00%	6.29E-58
RNF34	3.52E-62	0.454316547	18.10%	11.40%	7.51E-58
CISH	3.89E-62	0.478543679	9.80%	5.40%	8.32E-58
CORO7	1.58E-61	-0.57024629	20.70%	20.80%	3.38E-57
ADGRA3	1.75E-61	0.898072326	9.30%	4.40%	3.73E-57
SYDE2	1.76E-61	0.307714174	3.10%	1.10%	3.75E-57
TLE1	4.14E-61	-1.114972686	8.50%	14.80%	8.85E-57
GPHN	5.80E-61	-0.493821927	9.00%	6.70%	1.24E-56
RAB26	5.91E-61	0.832607653	3.30%	1.00%	1.26E-56
FAM118B	6.49E-61	0.874332698	8.30%	3.80%	1.39E-56
PRDM8	1.22E-60	-2.057412549	0.30%	2.90%	2.61E-56
CMIP	1.41E-60	0.737700435	12.80%	7.30%	3.01E-56
NUAK2	2.98E-60	-1.216940441	5.90%	9.40%	6.37E-56
TRIP11	7.02E-60	-0.634451986	21.70%	27.60%	1.50E-55
ULK1	9.86E-60	-0.314847034	12.20%	9.20%	2.11E-55
USP13	1.12E-59	0.63478085	7.30%	3.30%	2.40E-55
PPP1R3D	1.36E-59	-1.431722044	2.20%	6.30%	2.91E-55
RMI1	2.36E-59	0.895460982	8.00%	3.70%	5.03E-55
CTBP1	2.65E-59	-0.557642239	21.80%	25.10%	5.66E-55
BABAM2	2.98E-59	0.278578239	15.00%	9.70%	6.37E-55
FAM43A	3.65E-59	-1.85960241	0.60%	3.50%	7.79E-55
PAXX	6.38E-59	-0.411903946	26.70%	28.90%	1.36E-54
SLC16A6	8.82E-59	0.933292364	5.70%	2.10%	1.88E-54
AAMDC	1.82E-58	0.324140758	19.20%	12.90%	3.88E-54
NMNAT1	2.93E-58	0.74933297	6.60%	2.90%	6.25E-54
MGAT4A	3.23E-58	-1.036274114	2.40%	6.70%	6.89E-54
CYSLTR1	4.90E-58	-0.731639782	12.10%	18.40%	1.05E-53
TLDC2	6.00E-58	-3.700310208	0.10%	2.20%	1.28E-53
ZSCAN18	7.16E-58	-0.594119654	5.60%	3.90%	1.53E-53
ZNF720	7.77E-58	0.335545546	12.70%	7.80%	1.66E-53
AC004865.2	1.42E-57	0.527978225	5.80%	2.50%	3.04E-53
NAGK	1.93E-57	0.598672697	22.80%	15.30%	4.13E-53
HEXIM1	2.40E-57	-0.866525515	16.10%	18.70%	5.13E-53
CDK11A	2.59E-57	-0.941549279	12.30%	16.30%	5.54E-53
MIDN	7.16E-57	-0.498446679	20.90%	26.20%	1.53E-52
HSPH1	7.93E-57	-0.251252973	29.10%	26.40%	1.69E-52
HAR1B	9.87E-57	-5.495773601	0.00%	1.90%	2.11E-52
FAM193A	1.06E-56	-0.317780907	13.40%	10.80%	2.27E-52
ATG101	2.06E-56	-0.542409148	22.90%	24.50%	4.40E-52
RBM5-AS1	5.66E-56	1.224699084	3.20%	0.80%	1.21E-51
ENTPD6	5.88E-56	-1.213946453	4.30%	9.10%	1.26E-51
PLEKHG7	8.88E-56	1.675356946	2.40%	0.50%	1.90E-51
SMARCAL1	1.00E-55	0.331472456	7.70%	4.10%	2.14E-51
XYLT1	1.64E-55	-0.829050799	2.20%	5.90%	3.51E-51
WDR35	1.75E-55	0.408600498	4.50%	1.90%	3.73E-51
MYLK-AS1	2.22E-55	0.859969242	3.70%	1.30%	4.74E-51
CRB3	6.47E-55	0.464320207	4.10%	1.70%	1.38E-50
EMC1	7.21E-55	0.301410374	15.30%	10.00%	1.54E-50
NSMF	7.69E-55	0.479244766	5.00%	2.30%	1.64E-50
STAP1	1.19E-54	-1.086607419	7.50%	7.80%	2.54E-50
CIC	1.28E-54	-0.372648031	15.50%	13.20%	2.73E-50
SLC25A15	1.47E-54	1.7872003	2.40%	0.50%	3.14E-50
SOS1	1.58E-54	-0.646753222	18.40%	19.70%	3.38E-50
DCTD	1.87E-54	-0.736580394	16.90%	21.30%	4.00E-50
TCEAL9	4.64E-54	-1.187320406	1.70%	5.30%	9.92E-50
AL035563.1	4.79E-54	-1.679906532	2.40%	6.20%	1.02E-49
STAM-AS1	1.66E-53	-0.752358647	4.30%	3.00%	3.55E-49
LINC01374	1.86E-53	1.201142076	2.60%	0.60%	3.97E-49
BEX4	1.86E-53	-0.903978387	6.20%	11.30%	3.97E-49
ZDHHC4	1.99E-53	-0.262983995	19.60%	16.40%	4.25E-49
LEMD3	2.21E-53	-0.319875526	18.60%	15.70%	4.72E-49
SLC37A1	6.19E-53	-0.420252885	7.60%	5.70%	1.32E-48
PKP2	6.87E-53	0.370424157	16.30%	10.40%	1.47E-48
CRIP1	9.15E-53	0.912976198	5.00%	1.90%	1.95E-48
MED27	3.28E-52	0.26699022	15.70%	10.10%	7.02E-48
POU5F2	5.20E-52	-0.702980361	4.80%	3.50%	1.11E-47
LINC00685	5.54E-52	-1.968020396	2.40%	5.60%	1.18E-47
PARD6G-AS1	7.91E-52	-0.750290237	3.50%	2.10%	1.69E-47
NAV2	2.26E-51	-2.26215705	1.00%	4.00%	4.82E-47
GRIA3	2.80E-51	-7.2379963	0.00%	1.50%	5.97E-47
ZFAND2B	6.07E-51	-0.703619351	15.80%	18.40%	1.30E-46
RGS2	8.16E-51	-0.601916592	25.10%	28.80%	1.74E-46
IFT88	1.29E-50	0.581878263	6.40%	3.10%	2.76E-46
AC083798.2	1.55E-50	0.403451789	7.00%	3.70%	3.30E-46
KIF19	1.63E-50	-0.682256997	5.10%	4.20%	3.48E-46
TRIT1	2.25E-50	0.594056924	10.10%	5.60%	4.81E-46
ARG2	3.05E-50	0.756989677	3.90%	1.40%	6.52E-46
AC104653.1	6.86E-50	1.033210306	2.40%	0.60%	1.47E-45
MYO5B	9.42E-50	0.533097751	11.90%	6.80%	2.01E-45
RNF144B	1.16E-49	0.681272897	0.80%	2.30%	2.49E-45
KHDRBS2	1.46E-49	-1.772539397	2.80%	4.00%	3.12E-45
CCDC80	1.49E-49	1.926455174	2.20%	0.40%	3.18E-45
PRR3	2.17E-49	-0.700021454	9.70%	8.60%	4.64E-45
ZNF83	2.74E-49	-1.342798551	2.70%	6.60%	5.85E-45
FAM102A	3.63E-49	0.363838358	11.70%	7.10%	7.76E-45
RIMS1	3.66E-49	-7.010767045	0.00%	1.40%	7.83E-45
C3orf70	4.95E-49	-1.500112698	2.80%	6.80%	1.06E-44
HOMER1	7.72E-49	-0.766265678	5.90%	5.00%	1.65E-44
IQSEC1	8.88E-49	-0.676724714	12.10%	13.20%	1.90E-44
AC026979.2	1.12E-48	-0.960292549	6.40%	7.10%	2.40E-44
VPS13D	1.35E-48	-0.595593681	9.30%	8.60%	2.88E-44
ZNF667	4.30E-48	-3.931634979	0.10%	1.80%	9.18E-44
ZFYVE28	5.06E-48	0.786543151	5.40%	2.40%	1.08E-43
THUMPD2	9.67E-48	-0.582632172	10.10%	9.40%	2.07E-43
BHLHB9	1.46E-47	0.870476548	2.50%	0.80%	3.12E-43
ARHGAP6	1.58E-47	-2.793765872	0.40%	2.60%	3.37E-43
ELAC1	1.62E-47	0.272302714	13.50%	8.60%	3.46E-43
ECHDC2	1.84E-47	-1.086102043	7.50%	8.50%	3.92E-43
TNC	2.95E-47	-2.093405729	0.00%	1.40%	6.31E-43
AP001059.2	3.91E-47	2.53392521	1.40%	0.10%	8.35E-43
RBM4B	4.36E-47	0.323477866	9.50%	5.50%	9.32E-43
EDIL3	4.48E-47	0.325709867	2.20%	0.80%	9.56E-43
RAB11FIP2	4.87E-47	-0.729306074	11.10%	12.90%	1.04E-42
TM2D2	7.36E-47	0.327903134	18.70%	12.90%	1.57E-42
ELOA-AS1	9.67E-47	0.622077531	9.40%	5.10%	2.07E-42
AC013394.1	1.18E-46	-0.304773993	11.80%	9.10%	2.52E-42
OASL	1.62E-46	-0.684575703	2.30%	5.80%	3.46E-42
AC087623.3	1.77E-46	-1.115300576	7.50%	9.20%	3.78E-42
CCDC115	2.45E-46	0.260044458	14.70%	9.80%	5.24E-42
GCHFR	4.34E-46	-0.674180248	11.00%	16.20%	9.27E-42
CCM2	6.38E-46	-0.362531333	22.40%	21.20%	1.36E-41
GSN	1.41E-45	2.115799411	3.70%	1.20%	3.01E-41
RHOC	3.88E-45	-0.283392759	20.00%	18.30%	8.28E-41
CDK7	5.27E-45	0.440429609	9.90%	5.60%	1.13E-40
TBXAS1	5.79E-45	-0.443369748	8.70%	14.30%	1.24E-40
CFAP54	1.24E-44	-0.616451847	3.80%	7.40%	2.64E-40
NAT14	3.36E-44	0.302322917	4.30%	2.00%	7.17E-40
AC006449.6	3.68E-44	-0.733162621	10.70%	11.50%	7.86E-40
WDPCP	7.72E-44	-0.38518247	7.60%	5.80%	1.65E-39
ARSD	8.15E-44	-0.558397258	0.70%	2.60%	1.74E-39
MID1	8.91E-44	1.994171913	1.60%	0.20%	1.90E-39
GATA3	1.66E-43	1.387247794	2.00%	0.40%	3.54E-39
AL645728.1	2.42E-43	-0.702100594	6.10%	5.70%	5.17E-39
STX11	2.45E-43	-0.448804856	8.70%	14.00%	5.23E-39
PIK3CA	4.73E-43	-0.601640048	13.00%	13.10%	1.01E-38
PTPDC1	6.11E-43	0.318941296	2.90%	1.20%	1.30E-38
FILIP1L	7.80E-43	1.153087575	1.50%	0.20%	1.67E-38
NR4A3	9.03E-43	0.778526319	4.30%	1.80%	1.93E-38
EGLN1	1.20E-42	-0.275692336	19.30%	16.70%	2.55E-38
PANX2	1.84E-42	-6.52939948	0.00%	1.20%	3.92E-38
FAAH2	2.06E-42	-0.557593779	4.50%	3.40%	4.41E-38
CALCOCO2	2.93E-42	-0.323735713	25.00%	25.90%	6.25E-38
MAP2K1	3.62E-42	0.304437323	21.80%	16.00%	7.74E-38
ARF5	3.66E-42	0.523709081	16.70%	11.30%	7.82E-38
ATRNL1	5.20E-42	-1.227363141	2.60%	2.30%	1.11E-37
AC093772.1	9.59E-42	1.552752299	3.10%	0.90%	2.05E-37
AC099518.5	1.87E-41	-1.460376048	0.10%	1.30%	4.00E-37
ISPD	2.25E-41	-4.927291889	0.00%	1.50%	4.80E-37
EME1	2.43E-41	1.424905039	2.20%	0.50%	5.19E-37
CPAMD8	2.53E-41	-1.83655675	0.40%	2.50%	5.39E-37
AC116366.1	4.58E-41	-0.758022644	14.10%	19.00%	9.79E-37
SPECC1	5.54E-41	0.874966473	14.70%	9.40%	1.18E-36
CSTB	7.71E-41	0.521091381	43.60%	36.40%	1.65E-36
OR2A1-AS1	1.18E-40	1.355622171	2.20%	0.50%	2.53E-36
ACTR8	1.55E-40	0.313031036	10.20%	6.20%	3.30E-36
TCEAL2	1.82E-40	-7.519542217	0.00%	1.20%	3.89E-36
PIGK	2.49E-40	-0.636806793	16.30%	17.30%	5.32E-36
CCDC51	2.85E-40	0.675284982	9.10%	5.10%	6.08E-36
MED15	5.28E-40	0.318360278	10.30%	6.80%	1.13E-35
MAGI2	7.00E-40	-2.625585389	1.10%	3.30%	1.50E-35
HYLS1	7.40E-40	0.62062617	5.50%	2.60%	1.58E-35
ZNF236	1.02E-39	-0.314595609	7.30%	5.50%	2.18E-35
PRKACB	2.16E-39	-0.6568928	13.60%	16.90%	4.61E-35
AC073389.1	2.37E-39	-0.907098358	4.90%	4.80%	5.06E-35
PAN3	2.65E-39	-0.320920488	13.90%	13.10%	5.67E-35
INO80E	2.98E-39	-0.342401562	13.80%	12.20%	6.36E-35
RGS5.1	3.86E-39	0.522256743	3.60%	1.60%	8.24E-35
LINC00909	4.19E-39	-0.5141059	12.80%	13.20%	8.96E-35
PEX13	5.39E-39	0.402709387	12.50%	7.90%	1.15E-34
MB21D2	6.33E-39	0.802207082	7.80%	4.10%	1.35E-34
GSTA4	6.72E-39	-1.984165861	0.80%	3.10%	1.44E-34
MICALL1	1.11E-38	0.311750475	4.40%	2.20%	2.37E-34
TUBB	1.18E-38	0.590637256	50.10%	43.50%	2.51E-34
F8A3	1.27E-38	0.851188809	7.00%	3.50%	2.72E-34
ARHGEF37	2.99E-38	-1.730521971	2.50%	5.00%	6.38E-34
PHLDB2	3.94E-38	-2.287730838	0.70%	2.90%	8.41E-34
BCL2L10	5.26E-38	1.006337074	1.70%	0.40%	1.12E-33
ZNF625	8.82E-38	0.966933587	2.80%	0.90%	1.88E-33
CCR2	9.05E-38	-0.574336839	4.60%	8.70%	1.93E-33
TMBIM1	1.28E-37	-0.603069472	11.60%	16.10%	2.73E-33
TUBA1B	1.44E-37	0.659132995	59.40%	51.90%	3.08E-33
TMEM74B	2.96E-37	-4.557758864	0.20%	1.60%	6.32E-33
ATP10D	2.97E-37	-0.524239065	3.90%	7.70%	6.35E-33
ZNF880	3.04E-37	-1.389084739	2.30%	5.00%	6.49E-33
CYB5R3	3.16E-37	-0.599974791	11.10%	15.40%	6.74E-33
KLHL28	6.77E-37	-0.635463933	6.40%	10.90%	1.45E-32
C14orf119	9.15E-37	0.360209923	19.80%	14.20%	1.95E-32
USP54	9.78E-37	0.312857009	2.70%	1.10%	2.09E-32
NLGN4X	1.42E-36	-1.719207371	1.70%	4.50%	3.02E-32
DSTYK	2.28E-36	-0.549674682	9.60%	10.40%	4.88E-32
AMN	2.89E-36	-4.193408112	0.10%	1.50%	6.16E-32
DRAM2	3.89E-36	-0.557821707	16.00%	17.90%	8.30E-32
GON7	4.36E-36	0.389144744	16.40%	11.30%	9.31E-32
AC004816.1	4.67E-36	1.620605243	2.10%	0.50%	9.98E-32
ZBTB16	5.63E-36	-1.375071287	0.30%	1.90%	1.20E-31
NOVA1	1.55E-35	-7.494176142	0.00%	1.00%	3.31E-31
ARFGEF2	1.58E-35	-0.624141537	14.40%	18.10%	3.37E-31
CCDC28B	2.84E-35	0.80554635	3.80%	1.60%	6.06E-31
CCDC171	3.97E-35	0.35863065	2.30%	1.00%	8.48E-31
MYL5	4.88E-35	-1.038843673	3.80%	7.30%	1.04E-30
PDGFC	6.10E-35	-1.015587941	0.30%	1.90%	1.30E-30
CCNE2	7.19E-35	-0.321877566	5.20%	3.60%	1.54E-30
MPPE1	9.01E-35	-0.308069291	14.80%	14.00%	1.92E-30
ABCD2	9.41E-35	-0.339182077	8.60%	7.00%	2.01E-30
ZNF274	9.98E-35	-0.386195491	12.80%	11.20%	2.13E-30
GREB1	1.17E-34	-3.846689194	0.30%	1.80%	2.50E-30
PRICKLE2	1.27E-34	-1.013606099	5.10%	5.50%	2.71E-30
FAT4	1.36E-34	-3.157107191	0.30%	1.90%	2.90E-30
TMUB2	1.37E-34	-0.484597649	13.50%	14.40%	2.92E-30
ZNF284	1.59E-34	0.795839038	1.40%	0.30%	3.39E-30
AC245140.2	1.65E-34	-0.702826835	4.40%	3.40%	3.53E-30
ARHGAP33	1.79E-34	0.30846063	2.50%	1.10%	3.82E-30
FAM213A	2.25E-34	-0.445802096	10.70%	10.10%	4.80E-30
FAM174B	2.48E-34	-0.655304613	4.00%	3.20%	5.30E-30
CDK17	4.03E-34	-0.787810638	11.20%	13.20%	8.61E-30
ATF1	7.96E-34	0.254153508	16.20%	12.00%	1.70E-29
BAG3	8.11E-34	-0.377626995	9.80%	8.20%	1.73E-29
AL359232.1	9.85E-34	0.384158598	3.20%	1.40%	2.10E-29
CTNS	1.11E-33	0.701644248	6.70%	3.60%	2.37E-29
CDKL5	1.23E-33	0.287491575	8.10%	4.80%	2.62E-29
AC092053.2	1.51E-33	-1.576353561	1.60%	3.90%	3.22E-29
AC024257.3	1.84E-33	-1.54770569	1.60%	3.80%	3.93E-29
ZNF540	3.21E-33	-3.204557804	0.20%	1.50%	6.85E-29
SPON2	4.54E-33	-0.584898576	1.90%	4.50%	9.69E-29
MYADM	4.80E-33	-0.625434386	12.20%	16.70%	1.03E-28
SIK1B	8.79E-33	-0.722492923	3.50%	2.40%	1.88E-28
PHF12	9.05E-33	-0.396470732	12.80%	11.60%	1.93E-28
AC243964.2	1.02E-32	0.985113221	2.00%	0.60%	2.17E-28
AL365259.1	1.06E-32	1.098070068	1.50%	0.40%	2.26E-28
APEX2	1.84E-32	0.381735332	6.30%	3.80%	3.92E-28
SPAG16	2.33E-32	0.253871435	10.10%	6.70%	4.97E-28
COCH	3.15E-32	-0.437553294	5.70%	4.60%	6.73E-28
BANP	3.39E-32	-0.471443994	8.00%	7.20%	7.25E-28
SPINK5	4.07E-32	2.513360262	2.50%	1.00%	8.70E-28
AC009318.1	5.13E-32	0.860214542	1.90%	0.60%	1.09E-27
APOF	5.21E-32	-3.779736689	0.20%	1.60%	1.11E-27
THRIL	7.58E-32	1.571839624	1.60%	0.40%	1.62E-27
WNT10A	8.24E-32	-0.930773276	5.80%	8.20%	1.76E-27
RTN4IP1	1.26E-31	0.490049362	4.20%	2.10%	2.70E-27
LINC01686	1.41E-31	0.912819478	1.80%	0.50%	3.02E-27
AP001107.1	1.81E-31	0.80631627	1.60%	0.40%	3.86E-27
ZNF460	1.95E-31	-0.556054441	15.30%	15.50%	4.16E-27
CENPI	2.10E-31	1.477204705	1.50%	0.30%	4.48E-27
HIST1H4A	2.38E-31	-2.069273502	1.10%	2.90%	5.08E-27
CAPN10-DT	2.50E-31	-1.667611555	2.60%	4.80%	5.35E-27
MFSD11	5.38E-31	-0.610941095	14.10%	15.30%	1.15E-26
SEC11C	6.27E-31	-0.282711963	87.50%	84.50%	1.34E-26
AC084018.2	9.29E-31	-0.409739281	4.60%	3.50%	1.98E-26
AL158152.1	1.30E-30	-0.517459623	5.40%	4.50%	2.78E-26
AGO4	1.71E-30	-0.875310215	3.50%	6.30%	3.65E-26
RGPD5	1.81E-30	-0.740435409	12.30%	14.50%	3.87E-26
AC092803.2	2.10E-30	-1.277564346	2.40%	3.40%	4.49E-26
ZNF17	3.58E-30	0.564620071	4.00%	1.90%	7.64E-26
AC022098.4	4.63E-30	-1.075657178	2.70%	2.70%	9.88E-26
LINC01967	6.99E-30	0.442445641	2.30%	1.00%	1.49E-25
TUBGCP5	8.23E-30	-0.839307551	7.90%	10.10%	1.76E-25
PIBF1	8.52E-30	-0.386187195	9.60%	8.60%	1.82E-25
NME7	1.31E-29	-0.342373301	8.30%	7.00%	2.79E-25
AC009133.1	2.35E-29	-0.491328922	5.90%	5.00%	5.02E-25
HELZ2	3.02E-29	-0.606855095	7.40%	7.50%	6.45E-25
LINC02413	3.07E-29	1.123089825	1.50%	0.40%	6.57E-25
NRG1	3.29E-29	-4.948711808	0.00%	1.10%	7.03E-25
PAPOLG	5.89E-29	0.366352507	9.90%	6.50%	1.26E-24
APOBEC3F	7.33E-29	0.658999765	4.70%	2.40%	1.56E-24
RDH5	7.39E-29	1.362576604	2.10%	0.70%	1.58E-24
WNT5B	1.25E-28	-0.964123217	7.00%	9.90%	2.67E-24
CGRRF1	1.31E-28	-0.739024795	8.50%	12.60%	2.80E-24
CD69	2.02E-28	0.934448434	20.50%	16.70%	4.32E-24
AL031316.1	2.61E-28	1.873479008	1.90%	0.50%	5.57E-24
AC243829.4	3.63E-28	-0.897110655	1.20%	3.20%	7.76E-24
NKILA	3.82E-28	-2.112758349	0.50%	2.10%	8.16E-24
RIDA	3.90E-28	0.421220042	13.60%	9.50%	8.34E-24
AC040970.1	3.94E-28	0.391646368	11.40%	7.60%	8.42E-24
TCEAL8	5.49E-28	-0.319228032	18.90%	19.10%	1.17E-23
SNX22	1.24E-27	0.288509044	3.90%	2.00%	2.64E-23
CSTF2	1.68E-27	0.627544306	4.40%	2.30%	3.59E-23
SPAST	1.98E-27	-0.61092024	9.40%	10.80%	4.22E-23
ZNF180	3.43E-27	0.327097717	3.30%	1.70%	7.33E-23
ST7L	3.68E-27	-0.805712236	7.00%	9.50%	7.85E-23
MSANTD4	4.05E-27	0.355925674	8.70%	5.60%	8.65E-23
HOXB7	9.32E-27	0.353872048	2.60%	1.30%	1.99E-22
AC006480.2	1.06E-26	-0.702544821	3.30%	2.60%	2.26E-22
NBPF26	1.70E-26	0.290363598	1.60%	0.50%	3.63E-22
NDST1	1.89E-26	0.5663282	2.90%	1.40%	4.03E-22
C20orf96	2.40E-26	-0.339429623	4.10%	3.10%	5.12E-22
FCRLA	2.58E-26	-0.592745583	17.60%	19.10%	5.50E-22
AGPAT2	3.53E-26	-0.65579135	9.10%	12.90%	7.54E-22
RBBP9	5.38E-26	0.711270947	4.00%	2.00%	1.15E-21
GTF2E1	5.76E-26	0.448656683	7.90%	5.00%	1.23E-21
PHLPP2	8.27E-26	-0.750843395	4.60%	4.80%	1.77E-21
TRIM13	8.30E-26	-0.253188636	8.20%	6.90%	1.77E-21
RBBP5	9.76E-26	-0.349640218	13.40%	12.70%	2.08E-21
AC009309.1	1.31E-25	0.494996642	1.90%	0.70%	2.79E-21
LRIG3	1.53E-25	-1.54947189	2.10%	3.90%	3.27E-21
ASB1	3.49E-25	-0.357085561	7.60%	6.00%	7.45E-21
METTL27	3.91E-25	-3.491127678	0.20%	1.30%	8.36E-21
MAVS	4.32E-25	-0.510517538	12.20%	13.50%	9.22E-21
MOK	4.89E-25	0.368361998	2.20%	1.00%	1.04E-20
PTPRN2	1.16E-24	-2.43381538	0.50%	1.80%	2.48E-20
AC037459.3	1.20E-24	-0.46875344	2.30%	1.50%	2.57E-20
ZNF426	1.24E-24	-0.428394238	7.30%	6.60%	2.65E-20
GLS2	1.29E-24	0.263975046	2.10%	1.00%	2.75E-20
CXCR3	1.58E-24	2.032899187	1.10%	0.20%	3.37E-20
BLOC1S3	2.23E-24	0.528663432	4.40%	2.30%	4.77E-20
HIST1H2BE	5.75E-24	-1.386474239	2.20%	3.70%	1.23E-19
ZNF672	6.86E-24	-0.663230491	7.40%	8.70%	1.47E-19
SPHK1	7.65E-24	0.652747348	1.60%	0.60%	1.63E-19
TCF7L1	8.55E-24	-1.850428093	0.20%	1.20%	1.83E-19
PANX1	1.03E-23	0.5216883	4.80%	2.60%	2.20E-19
RPH3AL	1.39E-23	0.90069312	1.60%	0.60%	2.96E-19
PODXL2	1.92E-23	-1.723160636	1.30%	1.90%	4.11E-19
LEMD2	1.99E-23	-0.79819488	6.20%	8.10%	4.26E-19
PPIL4	2.19E-23	-0.296703982	16.80%	15.80%	4.68E-19
AC008079.1	2.29E-23	1.159924197	1.20%	0.30%	4.88E-19
CACNA1A	2.34E-23	-1.383624261	2.50%	3.10%	4.99E-19
AC010761.1	2.60E-23	0.990105326	1.70%	0.60%	5.54E-19
RHOG	3.29E-23	0.646200003	17.70%	13.50%	7.03E-19
ZFP14	4.13E-23	-0.940333716	2.90%	3.70%	8.83E-19
CALD1	7.66E-23	-2.969461724	0.40%	1.50%	1.64E-18
AC104794.2	1.17E-22	-1.133592535	0.50%	1.70%	2.51E-18
CEBPB-AS1	1.42E-22	-2.316179001	0.30%	1.50%	3.03E-18
AL137003.2	1.63E-22	-1.286834851	2.80%	3.60%	3.48E-18
SLC25A44	3.96E-22	-0.30962257	6.90%	5.80%	8.46E-18
GDPGP1	4.45E-22	0.538089426	4.50%	2.60%	9.49E-18
ARSB	4.55E-22	0.448355119	7.90%	5.30%	9.71E-18
HIST2H2AC	4.78E-22	-0.387210993	18.50%	19.70%	1.02E-17
ESAM	5.05E-22	0.487915129	2.20%	1.10%	1.08E-17
PCYOX1	5.26E-22	-0.507741017	15.90%	16.70%	1.12E-17
CEP126	6.69E-22	-1.555110345	1.20%	2.80%	1.43E-17
SHISAL2A	1.27E-21	-0.549445883	8.10%	8.00%	2.71E-17
FOXB1	1.37E-21	-2.461336894	0.30%	1.50%	2.93E-17
AL603756.1	1.42E-21	-2.900123227	0.40%	1.60%	3.03E-17
NFATC4	1.76E-21	-1.721396051	0.80%	2.00%	3.77E-17
ZNF134	1.93E-21	0.402773464	5.80%	3.50%	4.11E-17
KIF3C	2.07E-21	0.279181038	2.00%	1.00%	4.42E-17
AC012645.3	2.16E-21	-0.507123288	13.90%	17.50%	4.62E-17
SCUBE1	2.73E-21	-3.280175013	0.20%	1.20%	5.83E-17
TBC1D32	2.93E-21	-1.544213089	1.80%	2.40%	6.25E-17
ZNF227	2.95E-21	0.295773451	6.80%	4.50%	6.30E-17
MID2	3.02E-21	-2.717163737	0.20%	1.20%	6.45E-17
HIST1H4E	3.21E-21	-0.828063111	4.30%	5.20%	6.85E-17
EXD3	3.55E-21	-1.259235788	2.30%	4.20%	7.58E-17
AC068633.1	4.38E-21	-0.618720147	2.30%	1.80%	9.34E-17
FAM49A	5.20E-21	0.40386806	17.70%	13.70%	1.11E-16
ACBD4	5.37E-21	-0.994156234	4.90%	7.10%	1.15E-16
EPB41L4A	7.09E-21	-0.59099279	5.10%	8.00%	1.51E-16
TRAF2	1.31E-20	-0.593165036	5.40%	5.40%	2.80E-16
DYNLT3	1.60E-20	-0.48987141	12.50%	15.20%	3.41E-16
C5orf30	2.49E-20	-0.353322312	8.10%	7.10%	5.33E-16
SP4	2.79E-20	-0.466223812	7.50%	7.70%	5.95E-16
USP20	3.01E-20	-0.43894061	4.20%	3.30%	6.44E-16
MAN1B1-DT	3.13E-20	-0.551313667	4.60%	4.20%	6.69E-16
CLMP	3.74E-20	-2.843204815	0.40%	1.40%	7.99E-16
PTPRJ	4.13E-20	0.671773686	0.80%	1.70%	8.83E-16
ATG10	7.72E-20	-0.35551682	9.40%	8.50%	1.65E-15
VPS8	1.18E-19	-0.473954361	7.40%	7.50%	2.52E-15
AL390208.1	1.71E-19	-1.637154433	1.30%	1.90%	3.65E-15
OSGEPL1	2.20E-19	0.402617489	5.20%	3.40%	4.70E-15
EFEMP1	2.64E-19	1.112113586	1.20%	0.30%	5.64E-15
PLEKHB1	3.16E-19	-0.730260961	1.80%	1.40%	6.76E-15
MBIP	3.51E-19	-0.67505647	8.40%	10.30%	7.50E-15
SMN2	3.67E-19	1.196189544	2.30%	1.00%	7.83E-15
HCG27	4.66E-19	-1.026069115	2.40%	2.80%	9.96E-15
MYL9	8.03E-19	0.396813017	1.90%	1.00%	1.72E-14
OSBPL6	8.37E-19	-2.26042849	0.30%	1.20%	1.79E-14
VWA7	9.61E-19	-2.513021251	0.50%	1.50%	2.05E-14
ICK	9.75E-19	-0.43369418	9.40%	9.40%	2.08E-14
C15orf53	1.12E-18	-0.690039763	1.80%	1.40%	2.39E-14
AC093525.6	1.13E-18	-0.347339245	2.20%	1.40%	2.42E-14
AL606760.3	1.50E-18	-2.838754858	0.40%	1.40%	3.19E-14
SPA17	3.21E-18	-0.549540178	2.80%	2.30%	6.86E-14
AL135925.1	4.31E-18	-0.491776799	5.40%	4.70%	9.20E-14
NECAB1	4.56E-18	1.369305329	1.10%	0.30%	9.75E-14
AC005618.1	6.10E-18	-0.380949428	1.80%	1.00%	1.30E-13
GTPBP2	1.42E-17	-0.621682497	5.90%	8.10%	3.03E-13
LILRB3	1.80E-17	2.126609829	2.50%	1.30%	3.85E-13
AC008083.2	2.18E-17	0.408973051	1.30%	0.50%	4.66E-13
ZNF117	2.86E-17	-0.343022158	7.10%	6.70%	6.10E-13
AC074044.1	3.82E-17	-0.566145786	2.30%	1.80%	8.16E-13
FAR2	4.35E-17	-0.851595646	4.20%	5.40%	9.29E-13
JMJD1C-AS1	5.21E-17	0.797499372	1.10%	0.40%	1.11E-12
AC105254.1	5.97E-17	-2.689080008	0.40%	1.10%	1.27E-12
CA5B	6.49E-17	-0.332480872	7.40%	6.50%	1.39E-12
AC048341.2	6.80E-17	-0.955112078	2.60%	3.10%	1.45E-12
AC005838.2	7.96E-17	-0.283725663	11.10%	10.10%	1.70E-12
GIMAP8	8.51E-17	2.863699212	1.50%	0.60%	1.82E-12
RASGEF1A	8.58E-17	-1.091532925	0.20%	1.00%	1.83E-12
GLYCTK	8.69E-17	-0.788475515	3.90%	4.10%	1.86E-12
AC005480.1	1.17E-16	0.902187945	1.40%	0.50%	2.50E-12
ALG1L	1.30E-16	-1.026141539	1.70%	1.90%	2.78E-12
AC112907.3	1.63E-16	-1.109671288	1.90%	2.30%	3.49E-12
AC092910.3	2.06E-16	-1.323156095	1.50%	2.10%	4.41E-12
TRIM58	2.62E-16	-0.74258233	0.70%	2.00%	5.60E-12
AP003352.1	2.85E-16	0.293211751	1.90%	0.90%	6.10E-12
ARRDC4	3.06E-16	1.504957892	2.60%	1.20%	6.55E-12
AC011446.2	3.15E-16	-1.312209376	1.60%	2.90%	6.72E-12
AC010883.1	3.66E-16	0.433765005	2.60%	1.40%	7.82E-12
HIST1H2AB	4.17E-16	-1.028073155	1.50%	1.30%	8.90E-12
GOLPH3L	5.46E-16	-0.523952	13.00%	14.70%	1.17E-11
GALNT13	6.88E-16	-2.131649457	0.60%	1.50%	1.47E-11
AC133550.2	7.48E-16	-0.646266129	1.90%	1.70%	1.60E-11
CHODL	9.19E-16	0.404838572	1.10%	0.40%	1.96E-11
STRADB	1.50E-15	-0.509866809	4.70%	7.00%	3.21E-11
CDC25B	2.38E-15	-0.508830357	7.80%	8.80%	5.08E-11
SPDYA	2.93E-15	0.977016772	1.60%	0.70%	6.27E-11
ITPKB	3.30E-15	-0.275520918	5.90%	4.90%	7.05E-11
SLC19A2	3.45E-15	-0.781931884	3.50%	3.90%	7.36E-11
AC092040.1	4.06E-15	-1.060759297	2.40%	2.90%	8.67E-11
AC009318.3	4.11E-15	-0.49828727	1.90%	1.40%	8.79E-11
RETREG1	8.82E-15	-1.296738853	0.20%	1.00%	1.88E-10
AP000542.2	1.07E-14	0.447085351	1.40%	0.60%	2.30E-10
NR1H3	1.15E-14	1.234280607	2.10%	0.90%	2.45E-10
NPC1	1.46E-14	-0.822126162	3.30%	4.70%	3.11E-10
COPS4	1.53E-14	-0.250987605	13.30%	12.90%	3.27E-10
RAD21-AS1	3.20E-14	-2.080608647	0.70%	1.30%	6.84E-10
MORF4L2-AS1	3.24E-14	-1.293047341	1.80%	2.50%	6.92E-10
SSTR3	4.00E-14	-2.224211965	0.50%	1.20%	8.55E-10
FOXO4	5.22E-14	-0.674050126	2.20%	2.30%	1.11E-09
RNASEL	5.67E-14	-0.593232389	1.30%	2.70%	1.21E-09
PAG1	9.38E-14	1.111736401	2.70%	2.30%	2.00E-09
METTL18	9.50E-14	-0.642456422	5.30%	7.20%	2.03E-09
AL354920.1	1.31E-13	-1.20157483	1.70%	3.10%	2.81E-09
KIF1BP	2.27E-13	-0.380310064	5.20%	7.50%	4.85E-09
BLZF1	2.58E-13	-0.388529314	11.40%	13.50%	5.52E-09
AC009133.3	3.87E-13	-1.589147104	1.30%	2.00%	8.27E-09
KBTBD8	8.79E-13	-0.711424894	5.10%	5.40%	1.88E-08
EPSTI1	1.01E-12	0.994251705	11.40%	9.90%	2.16E-08
ARNT2	1.66E-12	-1.493535052	0.30%	1.10%	3.55E-08
ANKDD1B	2.84E-12	1.234093496	1.40%	0.60%	6.06E-08
BX284668.6	3.45E-12	-1.038754549	2.20%	2.90%	7.37E-08
EXO5	3.82E-12	0.731354046	1.70%	0.80%	8.15E-08
LRRC7	4.19E-12	-1.177893851	1.30%	2.00%	8.95E-08
C17orf67	4.28E-12	-0.774069894	4.00%	5.60%	9.15E-08
AC072061.1	4.52E-12	-1.178069727	1.60%	2.40%	9.64E-08
AL137077.2	5.77E-12	-1.957932156	0.40%	1.10%	1.23E-07
AC008378.1	5.83E-12	-1.977782727	0.50%	1.00%	1.25E-07
ANKRD33B	7.47E-12	-0.642996765	7.00%	8.90%	1.60E-07
ILDR1	8.04E-12	-1.159275033	1.70%	3.00%	1.72E-07
AC136475.5	9.16E-12	-0.580665094	0.90%	1.90%	1.96E-07
CNTN1	1.00E-11	-1.234882488	0.70%	1.50%	2.14E-07
C2CD5	1.04E-11	-0.309873211	7.90%	8.60%	2.23E-07
KLRF1	1.23E-11	0.625650228	0.70%	1.20%	2.63E-07
AL135905.1	1.39E-11	-0.952075693	1.50%	1.30%	2.97E-07
MAP2	1.61E-11	0.259649733	2.20%	1.30%	3.44E-07
TNFSF9	1.95E-11	-1.192449855	1.10%	1.20%	4.17E-07
ANKRD20A4	2.10E-11	-1.761380659	0.50%	1.30%	4.48E-07
GPRASP1	2.11E-11	-1.385440537	0.90%	1.50%	4.51E-07
AC120193.1	2.43E-11	0.2542149	1.20%	0.70%	5.20E-07
BCAS3	3.58E-11	-0.461570523	5.30%	5.30%	7.64E-07
PKD2L2	4.04E-11	-1.344281004	1.10%	1.40%	8.62E-07
FCRL1	4.33E-11	-0.908285875	1.20%	1.80%	9.24E-07
AC009093.2	4.52E-11	-0.895532961	2.60%	2.70%	9.65E-07
ZC3H12D	5.26E-11	-0.399828711	1.00%	0.60%	1.12E-06
SYTL3	7.35E-11	-1.308557033	1.60%	2.80%	1.57E-06
INPP4B	8.75E-11	-1.290338869	0.40%	1.10%	1.87E-06
WDR11-AS1	9.53E-11	-1.815872512	0.40%	1.10%	2.04E-06
ZC3H11A	1.31E-10	-0.653306684	2.30%	2.10%	2.80E-06
ETV3	1.50E-10	-0.305821616	11.50%	11.70%	3.21E-06
PRICKLE1	1.96E-10	-0.93943407	1.10%	2.10%	4.19E-06
TCTN2	2.10E-10	-0.452131779	1.40%	1.00%	4.48E-06
LINC01465	3.34E-10	-0.689464877	3.20%	3.60%	7.13E-06
PTPRD	3.64E-10	-1.558083902	0.70%	1.50%	7.77E-06
AC012368.2	3.98E-10	-2.111237619	0.40%	1.00%	8.49E-06
HIST2H2AB	4.59E-10	-1.478416159	1.00%	1.60%	9.81E-06
AC079305.1	6.24E-10	-1.096504341	1.40%	2.10%	1.33E-05
AC108134.2	7.14E-10	-1.877310395	0.40%	1.10%	1.53E-05
AL021068.1	7.17E-10	-1.480952938	0.60%	1.30%	1.53E-05
AC073195.1	7.63E-10	-0.450062691	1.40%	1.30%	1.63E-05
DUSP19	8.44E-10	-0.684265592	1.40%	1.30%	1.80E-05
HEXA-AS1	9.18E-10	-1.805989725	0.70%	1.20%	1.96E-05
GAS7	2.22E-09	1.978198128	1.10%	0.70%	4.74E-05
TXLNB	2.32E-09	-0.36952895	2.50%	2.30%	4.94E-05
TTC9	2.77E-09	0.721645272	3.40%	2.30%	5.91E-05
ARHGEF3	3.07E-09	-0.336961001	7.20%	7.60%	6.56E-05
AC092069.1	3.23E-09	-0.331626912	10.30%	9.90%	6.90E-05
ZFYVE1	4.67E-09	0.878865557	3.00%	1.90%	9.98E-05
PLLP	5.84E-09	0.373837569	1.10%	0.50%	1.25E-04
AC078883.3	7.06E-09	-0.555686825	5.00%	5.60%	1.51E-04
TMEM53	7.34E-09	0.324398435	2.40%	1.60%	1.57E-04
AHDC1	9.29E-09	-0.344701685	1.70%	1.50%	1.98E-04
TPP1	1.24E-08	0.29754227	15.80%	14.50%	2.64E-04
ADPRM	1.59E-08	0.255393364	3.20%	2.30%	3.39E-04
MYOF	2.19E-08	1.207492075	0.90%	1.00%	4.68E-04
POLD4	2.45E-08	-0.365416206	7.10%	7.20%	5.24E-04
ECHDC3	2.98E-08	0.592388488	2.90%	1.80%	6.36E-04
TMEM250	5.10E-08	-0.319603117	7.10%	8.00%	1.09E-03
PLPPR2	5.77E-08	0.826785702	2.20%	1.40%	1.23E-03
RNF43	5.80E-08	-1.848085545	0.60%	1.00%	1.24E-03
STAT4	6.76E-08	-0.463342895	11.30%	12.50%	1.44E-03
LINC01801	1.14E-07	1.337291083	1.40%	0.70%	2.43E-03
ARHGAP31	1.23E-07	-0.338148638	3.50%	4.40%	2.64E-03
CFH	1.35E-07	-1.628983835	0.40%	1.00%	2.88E-03
SPRY1	1.70E-07	-0.860754433	2.40%	3.10%	3.63E-03
PRCD	1.74E-07	-1.350078161	0.50%	1.10%	3.72E-03
AC016708.1	1.94E-07	0.292529157	1.00%	0.60%	4.14E-03
VAMP3	2.23E-07	0.323248493	15.50%	13.50%	4.75E-03
ZNF571	2.44E-07	-0.948475408	0.90%	1.60%	5.20E-03
DDIT4-AS1	3.77E-07	-1.456821792	0.70%	1.30%	8.05E-03
AL590764.1	3.97E-07	0.263083034	2.40%	1.60%	8.48E-03
LINC00511	4.84E-07	0.31711566	1.00%	0.60%	1.03E-02
FPGT	5.34E-07	-0.730186648	1.50%	2.10%	1.14E-02
FGF13	8.43E-07	-0.703258677	1.50%	2.20%	1.80E-02
MOSPD2	8.57E-07	0.282183783	6.10%	4.90%	1.83E-02
NOTCH1	9.94E-07	-0.268401016	3.20%	4.30%	2.12E-02
AL033527.5	1.35E-06	-0.340762743	3.90%	3.70%	2.89E-02
B3GNT5	1.36E-06	0.976337068	1.20%	0.60%	2.90E-02
TRMT10A	1.54E-06	-0.438978327	4.40%	5.40%	3.29E-02
LINC01358	1.95E-06	-1.012967031	0.90%	1.60%	4.16E-02
AC092718.1	2.04E-06	-1.262300739	0.60%	1.10%	4.36E-02
ADAMTSL4	2.18E-06	0.654453909	2.30%	1.60%	4.65E-02
