# Supplementary material for: Efficacy of melflufen in multiple myeloma with mutated or deleted TP53
Source: Exp Hematol Oncol. 2025 Dec 23;14:138. doi: 10.1186/s40164-025-00729-1 (PMC12729255; doi:10.1186/s40164-025-00729-1)
Supplement: Supplementary file 8 — Supplementary Material 8 [file 40164_2025_729_MOESM8_ESM.csv]

Table S2. Differentially expressed genes between TP53wt and TP53-/- cell line models.
Gene	baseMean	log2(FC)	lfcSE	P-value	Adjusted p-value
CD4	5970.2843	-4.031	0.0896	0	0
TLR7	1163.0011	-5.6771	0.1569	1.09E-287	9.40E-284
CDKN1A	7930.9424	-3.5635	0.1023	2.01E-266	1.16E-262
STAT1	11326.4523	2.3889	0.073	4.63E-236	2.01E-232
CCL3L3	2425.785	-3.8337	0.1174	3.09E-234	1.07E-230
TNFSF9	1991.0648	-3.7121	0.1197	1.12E-211	3.23E-208
TP53	902.0498	-3.4719	0.1131	3.22E-208	7.96E-205
CD96	759.0549	3.5288	0.1267	6.96E-172	1.51E-168
ATF3	2453.1136	-2.0738	0.0792	2.36E-152	4.53E-149
PHLDA3	576.2806	-4.4527	0.1711	1.48E-150	2.56E-147
WARS1	20714.3406	1.5802	0.0609	7.76E-150	1.22E-146
ASS1	1087.8544	-2.3652	0.0926	3.02E-145	4.36E-142
FOSL2	6777.3749	-2.1069	0.0825	4.67E-145	6.23E-142
SYT11	671.1835	-3.0697	0.1215	2.10E-142	2.59E-139
TNFRSF10B	1943.4318	-2.1287	0.0891	4.12E-127	4.75E-124
DUSP4	1690.3018	-2.2277	0.0935	1.47E-126	1.60E-123
RPS27L	1821.4072	-1.9749	0.0879	4.62E-113	4.71E-110
KRT8	380.8492	-4.1486	0.1855	1.81E-111	1.74E-108
LOXL4	951.2555	-2.1475	0.0963	2.85E-111	2.60E-108
RGS2	1218.631	-2.6895	0.1244	1.00E-104	8.69E-102
RPL22L1	4460.314	-1.8939	0.0882	1.39E-103	1.15E-100
SCN3A	316.6223	3.8645	0.187	5.16E-96	4.06E-93
DHRS2	994.4341	-2.1181	0.1063	1.38E-89	1.04E-86
NR4A1	5775.124	-2.5464	0.1298	7.83E-87	5.65E-84
ARHGAP25	566.1053	-7.8348	0.3952	9.17E-87	6.35E-84
HERPUD1	39937.1204	-1.4381	0.0736	3.46E-86	2.30E-83
APOL3	375.2065	2.6894	0.1381	1.11E-85	7.09E-83
CCL4	466.054	-2.8932	0.1519	6.87E-82	4.25E-79
TNFRSF10D	798.6284	-1.9556	0.1038	2.91E-80	1.74E-77
KCNK1	241.5285	-3.5707	0.1916	1.86E-78	1.07E-75
BTK	968.7969	-1.8267	0.0985	4.52E-78	2.53E-75
CCL4L2	229.8945	-4.0102	0.216	6.59E-78	3.56E-75
RIPOR2	1997.695	1.4198	0.0768	2.32E-77	1.22E-74
GBP4	270.1721	6.2245	0.3353	5.90E-77	3.00E-74
BASP1	441.6574	2.3579	0.1316	4.64E-73	2.29E-70
CLIC2	223.9302	-4.7697	0.2666	1.53E-72	7.38E-70
EVI2B	1685.1805	1.961	0.1113	9.51E-71	4.45E-68
APOBEC3G	1390.4743	1.6144	0.0917	1.88E-70	8.56E-68
CMBL	668.0448	-2.0461	0.1169	6.18E-70	2.74E-67
HAPLN3	322.5772	3.0278	0.1752	5.05E-68	2.19E-65
SPOCK2	191.3769	-5.1038	0.296	8.70E-67	3.68E-64
TXNIP	30129.1074	-1.1964	0.0706	2.18E-65	8.99E-63
HBE1	228.791	-3.1181	0.1851	1.34E-64	5.38E-62
GDF15	190.2237	-4.1464	0.2464	1.78E-64	6.99E-62
HSP90B1	79606.1997	-1.0522	0.0631	3.12E-63	1.20E-60
CD48	10317.8053	-1.0945	0.0661	1.21E-62	4.55E-60
MBOAT2	329.1157	2.6226	0.159	2.44E-62	8.99E-60
PREX1	1597.1576	1.3688	0.0832	5.09E-62	1.84E-59
ELF3	587.4337	-1.9845	0.1207	8.45E-62	2.99E-59
ID2	1078.5176	1.6696	0.1039	2.75E-59	9.54E-57
TM7SF3	6551.0787	-1.155	0.0718	3.58E-59	1.22E-56
SEC31A	4574.0934	-1.0721	0.0669	8.65E-59	2.88E-56
INSIG1	46831.3131	-1.3877	0.0877	9.58E-59	3.13E-56
MDM2	14157.6034	-1.6968	0.1063	1.76E-58	5.66E-56
PTP4A3	890.8913	-1.9135	0.1199	2.00E-58	6.30E-56
PARP14	196.3775	3.1345	0.2032	8.22E-55	2.54E-52
GBP2	157.3681	5.5636	0.3591	2.09E-54	6.34E-52
LTF	455.8884	-1.79	0.1168	3.63E-54	1.08E-51
IGHG2	716.391	-1.6175	0.1072	1.47E-52	4.30E-50
DUSP5	18739.7878	-1.2813	0.0851	2.85E-52	8.22E-50
S1PR1	779.4468	1.437	0.096	9.16E-52	2.60E-49
KCNS3	2619.5019	-1.1643	0.0777	9.41E-52	2.63E-49
PLEK	756.0059	2.0273	0.1367	5.28E-51	1.45E-48
RBM33	2227.1902	-1.3038	0.0883	1.97E-50	5.34E-48
PLK3	264.5164	-2.3986	0.1646	3.95E-49	1.05E-46
NRP2	346.0564	-2.1206	0.146	4.73E-49	1.24E-46
GBP1	139.9652	5.5373	0.3794	1.64E-48	4.23E-46
LAPTM5	3248.1291	-1.0521	0.0733	1.06E-47	2.70E-45
JUN	3289.2456	-1.2355	0.0871	9.61E-47	2.41E-44
CD38	2550.9706	1.0797	0.0761	1.19E-46	2.95E-44
TAP1	7643.9451	1.2841	0.0908	3.05E-46	7.43E-44
NR4A2	219.4195	-2.4561	0.1747	4.64E-46	1.11E-43
PLAAT4	1535.7716	1.1654	0.0828	5.54E-46	1.31E-43
RFLNB	262.2397	-2.1153	0.1508	8.30E-46	1.94E-43
ARL4C	5199.9326	0.9361	0.0668	1.34E-45	3.09E-43
ASTN1	267.0272	-2.1503	0.1538	1.81E-45	4.12E-43
LRIG1	1360.541	1.198	0.086	3.90E-45	8.78E-43
IRF1	677.7656	1.5101	0.1093	1.45E-44	3.21E-42
ARHGEF6	236.0563	-2.4463	0.1774	1.70E-44	3.72E-42
GLA	2467.1949	-1.0878	0.0787	2.08E-44	4.49E-42
AEN	2518.8372	-1.1814	0.086	5.84E-44	1.25E-41
UBC	58333.6594	-0.8953	0.0651	8.00E-44	1.69E-41
ST8SIA4	1510.2534	1.5492	0.1139	2.48E-43	5.17E-41
TRIB1	3880.8978	-1.0257	0.0753	2.83E-43	5.84E-41
BTN3A2	2493.606	0.999	0.0736	5.79E-43	1.18E-40
HSPA5	124298.6526	-0.834	0.0615	8.84E-43	1.78E-40
DTX3L	125.2926	3.7522	0.2779	1.15E-42	2.28E-40
DDB2	804.4179	-1.4183	0.1057	4.03E-42	7.94E-40
LINC01480	1404.1915	-1.1527	0.086	4.86E-42	9.46E-40
P3H3	119.6859	-4.1604	0.3094	5.61E-42	1.08E-39
HIVEP1	974.217	-1.6228	0.1222	1.90E-41	3.62E-39
APOBEC3H	247.2004	-2.013	0.1522	4.00E-41	7.53E-39
NAMPTP1	2029.5679	-1.4557	0.1113	2.93E-40	5.45E-38
FAM167A	273.0778	-1.9193	0.1469	3.94E-40	7.25E-38
ITGA6	1941.8237	-1.1631	0.0893	7.51E-40	1.37E-37
MARCKS	2947.9259	-1.5172	0.1175	2.47E-39	4.46E-37
HVCN1	2554.4818	-1.176	0.0917	1.18E-38	2.10E-36
SLC2A3	1534.4219	-1.1213	0.0875	1.22E-38	2.16E-36
MT1G	196.8913	-2.6356	0.2062	2.20E-38	3.85E-36
PER1	908.6015	-1.3358	0.105	3.51E-38	6.08E-36
NAMPT	6486.5461	-1.4333	0.1134	9.31E-38	1.60E-35
EDA2R	102.1797	-3.7118	0.2935	1.40E-37	2.38E-35
SLC39A14	8968.5051	-0.844	0.067	3.19E-37	5.36E-35
KANK1	1043.9107	1.2216	0.0979	8.07E-37	1.34E-34
BRD2	9571.6908	-0.8232	0.0666	5.13E-36	8.45E-34
SEC24D	3962.1178	-0.8396	0.0679	5.23E-36	8.55E-34
ALOX5AP	3886.4256	0.9513	0.0772	7.71E-36	1.25E-33
RAB31	1047.2595	1.1029	0.0898	1.09E-35	1.75E-33
DUSP16	1903.8831	-0.9717	0.0791	1.10E-35	1.76E-33
TUBB3	1216.2131	-1.2453	0.1017	1.57E-35	2.47E-33
MEF2D	4628.9661	-0.8829	0.072	1.85E-35	2.89E-33
DUSP6	679.9685	1.48	0.1213	2.08E-35	3.22E-33
RDH10	504.3776	-1.4315	0.1174	2.31E-35	3.53E-33
LOC100288073	4262.4724	-0.9043	0.074	2.65E-35	4.02E-33
RCN3	1162.859	-1.3023	0.1067	2.70E-35	4.06E-33
FOS	668.7187	-1.4759	0.1211	2.75E-35	4.11E-33
ST3GAL1	1313.7143	1.07	0.0877	2.90E-35	4.30E-33
IER5	872.2277	-1.5093	0.1239	3.02E-35	4.43E-33
WWC3	1340.9889	1.0576	0.087	5.33E-35	7.76E-33
PARP9	91.5022	3.6359	0.2991	6.62E-35	9.55E-33
IL21R	707.6112	-1.4223	0.1183	2.29E-34	3.28E-32
IKZF1	1501.0768	1.0039	0.0839	5.20E-34	7.38E-32
FBXO32	2030.2658	-1.2426	0.1046	1.32E-33	1.86E-31
LOC100419583	578.0969	1.2376	0.1046	2.11E-33	2.95E-31
GCSAM	266.4549	1.8421	0.1563	2.95E-33	4.09E-31
IRAG2	3721.5817	0.9307	0.0788	4.20E-33	5.77E-31
DPYSL4	287.6053	-1.7732	0.1508	4.89E-33	6.66E-31
LRRC8A	3451.0691	1.043	0.0893	1.49E-32	2.01E-30
JOSD1	4050.0253	-1.1562	0.0993	2.21E-32	2.97E-30
GADD45A	281.7448	-1.6527	0.143	4.67E-32	6.22E-30
BCL2L11	7450.2043	-0.9191	0.0792	4.83E-32	6.38E-30
CCL5	3132.5397	-1.0755	0.0929	5.67E-32	7.43E-30
FMNL3	284.4817	1.6016	0.1397	1.37E-31	1.78E-29
OR51B5	97.4333	-3.0692	0.2671	1.40E-31	1.80E-29
CDC25A	2666.6051	-0.8212	0.0713	1.41E-31	1.80E-29
APOL6	589.797	1.3223	0.1157	2.12E-31	2.69E-29
MCAM	220.2001	-1.8036	0.1579	2.39E-31	3.02E-29
P2RY10	1007.4526	1.2783	0.1121	3.16E-31	3.96E-29
EZR	17961.8701	-0.9532	0.0833	3.22E-31	4.01E-29
BAX	1680.0464	-1.2076	0.1059	3.38E-31	4.19E-29
THEMIS2	303.2438	-1.8472	0.1628	6.11E-31	7.51E-29
DUSP1	681.2786	-1.2139	0.1074	1.11E-30	1.35E-28
LINC02909	278.0738	1.6271	0.1444	1.32E-30	1.60E-28
UBE2L6	1840.5202	0.891	0.0788	1.49E-30	1.79E-28
CCL3	15273.1612	-1.1361	0.101	1.88E-30	2.25E-28
SLAMF7	4117.403	-0.7648	0.0679	3.17E-30	3.77E-28
TSC22D1	1911.3913	-1.1631	0.1039	4.09E-30	4.82E-28
USP36	2119.9452	-1.0654	0.0952	4.60E-30	5.38E-28
EIF2AK3	8364.1578	-0.6966	0.062	5.28E-30	6.13E-28
RGS9	78.1835	5.251	0.4641	5.64E-30	6.51E-28
BLK	120.1794	-2.8834	0.2592	6.31E-30	7.23E-28
IRF9	547.8147	1.2302	0.1104	6.83E-30	7.79E-28
CALR	44845.4113	-0.7338	0.0653	9.20E-30	1.04E-27
MBP	522.92	1.2706	0.1145	9.97E-30	1.12E-27
PDIA4	11979.9859	-0.7126	0.0639	1.28E-29	1.43E-27
PLXNC1	3403.8076	0.7834	0.0705	1.57E-29	1.74E-27
PSMB9	2016.7458	1.0698	0.0967	1.73E-29	1.91E-27
GPR155	586.5596	1.1997	0.1087	2.13E-29	2.34E-27
MT1X	360.2457	-1.7472	0.1588	2.66E-29	2.89E-27
RRM2	19820.2735	-0.7586	0.0686	3.28E-29	3.55E-27
CA2	263.6214	1.5882	0.1447	3.72E-29	4.00E-27
LBH	377.7956	1.5121	0.138	4.78E-29	5.11E-27
PIK3CG	4818.1658	-0.953	0.0868	5.54E-29	5.89E-27
LY96	117.1518	-2.9139	0.2668	7.21E-29	7.61E-27
TSPAN13	652.6864	-1.7801	0.164	1.05E-28	1.10E-26
COL4A5	79.8733	-3.7652	0.3442	1.23E-28	1.29E-26
STK17A	1863.8468	0.8807	0.0814	3.45E-28	3.58E-26
LAT2	877.206	1.0523	0.098	6.61E-28	6.74E-26
EIF3E	19712.0813	-0.7638	0.0709	6.60E-28	6.74E-26
MANF	6204.9769	-0.7401	0.0686	6.58E-28	6.74E-26
IFI30	9242.0834	-0.8951	0.0833	7.33E-28	7.42E-26
RSL1D1	5647.8842	-0.718	0.0669	1.17E-27	1.18E-25
GNLY	70.4725	4.9815	0.4628	1.79E-27	1.80E-25
TERT	824.8777	1.4656	0.1381	1.89E-27	1.88E-25
CYSLTR1	123.247	-2.3394	0.2209	2.86E-27	2.81E-25
OAS2	866.1162	1.1334	0.107	2.84E-27	2.81E-25
SLC12A7	133.1477	-2.2817	0.2168	4.35E-27	4.26E-25
JCHAIN	190423.9986	-1.07	0.1019	5.63E-27	5.47E-25
CKMT1B	173.2143	-1.9538	0.1857	5.74E-27	5.55E-25
CAMKV	266.1532	-1.5183	0.1449	7.80E-27	7.50E-25
SELL	139.3571	2.1133	0.2019	8.73E-27	8.32E-25
FGR	557.9378	-1.2785	0.1219	8.74E-27	8.32E-25
BABAM2-AS1	71.5378	-3.8183	0.3647	1.00E-26	9.46E-25
GJA3	376.7605	-1.3835	0.1323	1.13E-26	1.06E-24
KIAA0040	831.9772	0.9922	0.0947	1.13E-26	1.06E-24
SSX2	607.6591	-13.9902	3.2213	1.25E-26	1.16E-24
SSX2B	607.5013	-13.9861	3.2168	1.26E-26	1.16E-24
KLF6	4346.6975	-0.752	0.0717	1.59E-26	1.46E-24
SQLE	8062.9983	-0.6805	0.0648	1.64E-26	1.51E-24
TP63	2107.9023	1.0804	0.1039	2.27E-26	2.07E-24
CD70	4234.5695	-1.108	0.1068	3.00E-26	2.72E-24
TLR9	70.4412	-3.459	0.3328	3.18E-26	2.87E-24
NCALD	264.9871	1.5695	0.1521	4.10E-26	3.68E-24
MME	188.186	1.7383	0.1688	4.69E-26	4.19E-24
OGFRL1	1651.0442	1.6433	0.1597	5.07E-26	4.50E-24
OSTC	6749.4451	-0.8001	0.0773	6.17E-26	5.45E-24
WNT10B	990.0131	-0.9742	0.0944	6.62E-26	5.82E-24
FDXR	478.4358	-1.3724	0.1334	7.23E-26	6.33E-24
HSPA5P1	2111.7646	-0.8602	0.0836	9.52E-26	8.28E-24
PDE4B	1334.2915	-1.0685	0.1044	1.40E-25	1.21E-23
CES3	110.9387	-2.4472	0.241	2.38E-25	2.04E-23
MXD1	1467.0186	-0.9968	0.0979	2.38E-25	2.04E-23
SMARCA2	1364.8869	0.9581	0.0944	3.33E-25	2.84E-23
RELT	409.5622	-1.4311	0.1414	3.73E-25	3.16E-23
CA9	102.5826	2.456	0.2443	5.65E-25	4.77E-23
ARHGDIB	6088.2346	0.6443	0.0639	1.19E-24	1.00E-22
AIM2	1452.9618	0.9686	0.0966	1.23E-24	1.03E-22
FAM78A	420.059	1.2705	0.1274	1.62E-24	1.35E-22
CKMT1A	160.6636	-1.8606	0.1875	2.52E-24	2.09E-22
MYOM2	354.9435	-1.3213	0.1332	2.58E-24	2.13E-22
ZNF165	143.2474	-2.007	0.2036	4.40E-24	3.61E-22
XPC	660.269	-1.0362	0.1048	4.78E-24	3.90E-22
MACROD2	62.4496	4.3819	0.4432	7.63E-24	6.21E-22
DTX4	201.1945	1.6311	0.1665	8.32E-24	6.73E-22
SPAG4	422.9892	-1.2632	0.1291	1.17E-23	9.40E-22
MKNK2	2425.2519	-1.0391	0.1063	1.39E-23	1.12E-21
BCL9L	183.0706	1.6969	0.1745	1.54E-23	1.23E-21
NR4A3	1134.6455	-2.8736	0.2962	1.60E-23	1.27E-21
SLC7A6	2172.4655	-0.7779	0.0796	2.18E-23	1.72E-21
EIF3H	11424.0253	-0.6314	0.0644	2.33E-23	1.83E-21
IPO5	12052.6399	-0.6187	0.0635	4.22E-23	3.31E-21
P2RX7	754.2489	0.9522	0.0985	4.45E-23	3.47E-21
AMZ1	107.6429	2.2334	0.2324	4.58E-23	3.56E-21
PLAC8	275.1342	-1.4569	0.1514	4.92E-23	3.80E-21
SDC1	190359.9876	-0.7844	0.081	5.13E-23	3.95E-21
LAIR1	998.9509	1.0235	0.1065	6.81E-23	5.22E-21
MAGED2	4306.2638	-0.6561	0.0678	7.35E-23	5.61E-21
TCF4	4862.0351	0.9847	0.1027	9.01E-23	6.84E-21
NLRP11	164.3778	-1.7293	0.1815	1.05E-22	7.94E-21
SESN1	1073.8874	-0.902	0.0941	1.10E-22	8.26E-21
DDIT4	4094.5655	-0.9526	0.0995	1.14E-22	8.54E-21
PRKCA	1020.1184	-0.9694	0.1014	1.24E-22	9.24E-21
OTULINL	288.8817	1.2962	0.1364	1.59E-22	1.18E-20
SLCO3A1	813.8635	0.9675	0.1016	1.81E-22	1.34E-20
GADD45B	983.7292	-0.9895	0.1041	2.21E-22	1.62E-20
TASL	428.3228	1.1924	0.126	2.56E-22	1.88E-20
FNBP1	2004.4573	0.7367	0.0777	4.00E-22	2.92E-20
HMGCS1	28065.3959	-0.7118	0.0751	4.16E-22	3.03E-20
PLCG2	2265.3546	-0.6898	0.0727	4.19E-22	3.04E-20
SOX5	71.4336	-5.9545	0.6171	4.27E-22	3.08E-20
NFXL1	2357.1192	0.7759	0.0823	5.74E-22	4.12E-20
CDH17	994.3966	0.887	0.0943	6.17E-22	4.42E-20
PRSS21	809.6976	-1.0622	0.1134	8.07E-22	5.75E-20
BOLA2B	1002.2214	0.9628	0.1029	8.72E-22	6.19E-20
VPS35L	969.2771	-0.8362	0.0892	9.11E-22	6.44E-20
LARP1B	1043.3809	-0.8623	0.0921	9.48E-22	6.67E-20
EPHX2	53.8634	-4.5735	0.484	1.34E-21	9.40E-20
LPCAT2	82.7839	-2.6076	0.2811	1.35E-21	9.40E-20
HIPK2	1353.0633	-0.9151	0.0984	1.48E-21	1.03E-19
ANKRD37	674.4096	-1.2369	0.1334	1.65E-21	1.14E-19
HHEX	133.6153	1.9249	0.2087	1.84E-21	1.27E-19
NOMO1	5466.5906	-0.6255	0.0671	2.25E-21	1.54E-19
APOBEC3F	485.9613	1.0469	0.1134	2.63E-21	1.80E-19
MT1E	144.3163	-1.8684	0.2033	2.77E-21	1.89E-19
PRKAG3	57.6842	-3.4684	0.3742	2.95E-21	2.00E-19
NIBAN1	1304.3713	0.8829	0.0957	3.16E-21	2.14E-19
NOMO2	4748.7463	-0.6245	0.0672	3.21E-21	2.16E-19
SERPINE2	3594.7671	0.6852	0.074	3.40E-21	2.28E-19
CRYBG3	656.843	1.1453	0.1249	3.90E-21	2.61E-19
DSE	213.3682	-1.4149	0.155	5.28E-21	3.51E-19
UAP1	9899.4973	-0.5963	0.0646	6.20E-21	4.11E-19
C11orf1	5518.2188	-0.6138	0.0666	6.41E-21	4.23E-19
LIN28B	134.391	-7.8361	0.8211	7.19E-21	4.73E-19
USO1	2896.1837	-0.8356	0.0915	8.35E-21	5.48E-19
MAGED1	6036.9853	-0.6406	0.0702	1.34E-20	8.77E-19
GLMP	2431.4012	-0.7596	0.0836	1.63E-20	1.06E-18
ELK3	1009.7569	0.9387	0.1039	1.69E-20	1.10E-18
DYRK2	631.1078	1.1502	0.1279	2.10E-20	1.36E-18
HID1	327.1729	-1.4608	0.1632	2.90E-20	1.87E-18
TFCP2	770.9468	0.9409	0.1051	3.56E-20	2.29E-18
PYDC2-AS1	118.1003	-7.6587	0.813	3.68E-20	2.35E-18
CSRNP1	545.3316	-1.0889	0.1217	3.78E-20	2.41E-18
EIF3EP3	1200.5292	-0.7979	0.0889	4.06E-20	2.57E-18
SELENOK	1707.226	-0.7001	0.0779	4.19E-20	2.65E-18
ENO3	266.3428	-1.4002	0.1572	4.58E-20	2.88E-18
RPL34	21789.2485	-0.7067	0.0787	4.66E-20	2.93E-18
SMAD3	432.6662	1.0507	0.1179	4.79E-20	2.99E-18
SAT1	491.1624	-1.0549	0.1183	4.97E-20	3.10E-18
TTC3	3154.3304	-0.6806	0.0758	5.00E-20	3.10E-18
AOC1	113.0989	1.9937	0.2255	6.38E-20	3.94E-18
KDM7A	644.8251	1.1634	0.1312	6.45E-20	3.97E-18
NMI	142.0308	1.7354	0.1965	6.88E-20	4.22E-18
BMF	452.5649	1.1043	0.1246	7.29E-20	4.46E-18
TEC	1232.9655	0.7428	0.0835	9.13E-20	5.56E-18
IMPDH2	7715.5684	-0.6097	0.0683	9.39E-20	5.71E-18
LOC101928156	264.0386	-1.2723	0.1443	9.63E-20	5.83E-18
TLE1	527.9843	1.1696	0.1327	1.00E-19	6.05E-18
RASA3	5737.7873	-0.598	0.0672	1.29E-19	7.74E-18
TNFRSF11A	1528.8927	0.7084	0.08	1.35E-19	8.07E-18
PUM3	1648.2491	0.7019	0.0792	1.36E-19	8.09E-18
FCMR	553.8251	1.0017	0.1139	1.43E-19	8.49E-18
TUBA4A	4418.8895	-0.7639	0.0865	1.51E-19	8.96E-18
PDIA3	12638.7689	-0.5395	0.0608	1.95E-19	1.15E-17
PNRC1	1865.0197	-0.8308	0.0946	2.00E-19	1.18E-17
FTL	128584.9825	-0.716	0.0814	2.27E-19	1.34E-17
SEPTIN3	520.2027	-0.9947	0.1138	2.35E-19	1.37E-17
TMEM132D-AS1	261.9557	1.2571	0.1444	2.58E-19	1.50E-17
SEMA7A	716.1589	-0.8538	0.0976	2.78E-19	1.62E-17
WNT11	165.5184	-1.9477	0.2246	2.87E-19	1.66E-17
ODC1	42714.6437	-0.5416	0.0612	3.09E-19	1.78E-17
SSTR3	1618.5772	0.7356	0.084	3.21E-19	1.85E-17
ST6GAL1	3535.0999	0.6097	0.0695	3.53E-19	2.02E-17
FBXL7	482.835	1.0104	0.1163	3.60E-19	2.05E-17
MGST1	2062.0472	-0.773	0.0885	3.59E-19	2.05E-17
FCRL5	696.0957	0.926	0.1066	4.25E-19	2.41E-17
GLDC	6711.628	-0.6071	0.0694	4.55E-19	2.57E-17
RPL14	30376.5502	-0.5489	0.0625	4.93E-19	2.78E-17
DOCK8	706.3998	-0.9358	0.1081	5.39E-19	3.03E-17
DERL3	3053.5838	-1.0076	0.1165	5.58E-19	3.13E-17
RXRA	520.0273	1.0954	0.1271	6.45E-19	3.59E-17
RIMS3	472.4965	1.0477	0.1216	6.44E-19	3.59E-17
NOMO3	3763.9052	-0.6298	0.0724	6.60E-19	3.66E-17
CHST15	1331.7059	0.7261	0.0839	8.03E-19	4.44E-17
EFR3B	310.9775	-1.1301	0.1317	8.47E-19	4.67E-17
CLEC7A	64.2862	2.6643	0.3117	8.52E-19	4.69E-17
H2BC12	1262.4134	-0.899	0.1045	8.73E-19	4.78E-17
SQSTM1	60981.008	-0.8312	0.0986	9.84E-19	5.37E-17
RPL7	37941.6488	-0.598	0.0688	1.00E-18	5.46E-17
DDN	609.651	-0.9361	0.1092	1.18E-18	6.40E-17
PNP	4064.2652	-0.6391	0.0742	1.41E-18	7.64E-17
TRIAP1	1468.8855	-0.7111	0.0828	1.42E-18	7.67E-17
PPP1R15A	3695.5236	-0.7009	0.0816	1.50E-18	8.09E-17
TRAP1	6989.5898	-0.6166	0.0717	1.60E-18	8.60E-17
OAS1	324.6557	1.0858	0.128	2.10E-18	1.12E-16
SLC1A4	4690.5697	0.6407	0.0748	2.16E-18	1.15E-16
ENPP2	45.9573	4.4017	0.5164	2.19E-18	1.16E-16
BOLA2	752.0842	0.8973	0.1056	2.32E-18	1.23E-16
SEC11C	7014.3929	-0.6049	0.0708	2.73E-18	1.44E-16
HJURP	2021.4945	0.6929	0.0815	3.18E-18	1.68E-16
MAGEH1	960.322	-0.8174	0.0965	3.25E-18	1.70E-16
SNHG8	1355.4311	-0.8449	0.0999	3.52E-18	1.84E-16
OCIAD1	5924.2919	-0.6965	0.082	3.60E-18	1.88E-16
RAB37	1753.5347	0.708	0.0835	3.93E-18	2.04E-16
ASCC3	2236.2903	-0.7437	0.088	4.26E-18	2.21E-16
MRPL1	1316.8162	-0.7935	0.0941	4.83E-18	2.50E-16
FAS	688.5582	-1.0049	0.1201	5.70E-18	2.94E-16
MARCHF3	106.5597	1.8576	0.2232	5.76E-18	2.96E-16
SLFN5	122.0881	2.0814	0.2509	6.83E-18	3.50E-16
ASB2	105.0019	1.8772	0.2266	8.35E-18	4.26E-16
TEX19	389.6293	-1.0811	0.1299	8.62E-18	4.39E-16
ITGB7	7521.6762	0.7774	0.0932	1.05E-17	5.33E-16
BTG2	5803.061	-0.6341	0.0759	1.34E-17	6.78E-16
NCAM1	712.159	-0.8905	0.1075	1.38E-17	6.95E-16
CCDC69	5409.0709	0.6106	0.0731	1.41E-17	7.08E-16
SAMD9L	1790.7277	0.8235	0.0995	1.55E-17	7.79E-16
ISG20	1163.0716	0.7721	0.0931	1.65E-17	8.25E-16
UBFD1	1989.2543	-0.6689	0.0805	1.75E-17	8.74E-16
GFM2	2559.329	-0.6711	0.0811	2.34E-17	1.17E-15
CLGN	127.7786	-1.6584	0.2036	2.66E-17	1.32E-15
UBAC1	1524.0638	0.7197	0.0874	2.82E-17	1.39E-15
QPRT	688.9436	-0.9801	0.1197	2.97E-17	1.46E-15
RAC3	1524.9482	-0.7509	0.0914	3.14E-17	1.54E-15
MLLT3	627.3225	0.9408	0.1151	3.24E-17	1.58E-15
H3-3B	17064.2306	-0.5584	0.0675	3.24E-17	1.58E-15
KIF20A	1089.3727	0.8038	0.0981	3.39E-17	1.65E-15
CCDC141	330.6758	1.0774	0.1322	3.50E-17	1.70E-15
TNFRSF17	6267.5943	-0.6374	0.0774	3.52E-17	1.71E-15
FGFR1	534.0137	-0.9912	0.1218	4.20E-17	2.03E-15
LURAP1L	47.1128	3.3358	0.4127	4.87E-17	2.35E-15
HSPA1B	2027.4998	-0.987	0.1215	4.91E-17	2.36E-15
PLPP5	908.6124	-0.7685	0.0944	5.82E-17	2.79E-15
LSP1	7486.6965	0.6047	0.075	7.13E-17	3.41E-15
ABRAXAS1	387.8136	-1.2094	0.1508	8.73E-17	4.16E-15
CCNG1	7753.3607	-0.7906	0.0979	1.00E-16	4.78E-15
ENTPD1	634.0557	-0.8749	0.1087	1.05E-16	4.99E-15
PHACTR1	66.7936	-2.4385	0.305	1.08E-16	5.09E-15
S100A4	9283.5702	-0.5607	0.069	1.13E-16	5.32E-15
DNAJC12	148.5226	-1.4524	0.1825	1.31E-16	6.15E-15
DDIT3	1906.2484	-0.734	0.0912	1.39E-16	6.50E-15
KLF2	2683.6373	1.1244	0.1414	1.66E-16	7.79E-15
FDXACB1	2474.7258	0.5897	0.0732	1.74E-16	8.13E-15
TIGAR	1384.7706	-0.806	0.1008	1.81E-16	8.43E-15
ARMCX3	1278.5856	-0.753	0.0941	1.85E-16	8.60E-15
CCND2	13433.1386	-0.8785	0.1108	2.77E-16	1.28E-14
LOC105370384	206.4814	-1.3506	0.1717	2.82E-16	1.30E-14
BAMBI	137.3133	1.4926	0.19	2.85E-16	1.31E-14
CASP8	1515.7584	0.7919	0.1006	4.67E-16	2.14E-14
CDIP1	1440.8917	-0.778	0.0991	6.20E-16	2.84E-14
PABPC1	36181.0829	-0.5688	0.072	6.46E-16	2.95E-14
CAPG	1468.9606	0.7946	0.1015	6.67E-16	3.04E-14
LOC124904529	118.7467	-1.8034	0.2337	6.96E-16	3.16E-14
CALU	11819.4991	-0.596	0.0756	6.98E-16	3.16E-14
LGALS9	38.7107	3.7317	0.4778	7.11E-16	3.22E-14
MB	43.0215	3.404	0.4382	7.25E-16	3.27E-14
ALDH18A1	3659.58	-0.5303	0.0671	7.47E-16	3.36E-14
CYB561	328.9822	-1.1176	0.144	8.04E-16	3.61E-14
CNN2	3353.9242	0.5946	0.0756	8.07E-16	3.61E-14
HMCES	1566.1969	-0.7779	0.0995	8.13E-16	3.63E-14
GOT2	6934.8582	-0.5418	0.0687	8.40E-16	3.74E-14
LOC124900602	78.1723	-10.651	2.8961	8.48E-16	3.77E-14
APOBEC3D	466.067	0.8694	0.1119	9.44E-16	4.18E-14
PIEZO1	1643.3817	-0.8667	0.1116	9.89E-16	4.37E-14
IL6R	2390.2779	-0.6684	0.0855	1.02E-15	4.49E-14
FCRLA	244.783	1.2265	0.1591	1.04E-15	4.56E-14
SMOC1	58.4186	-2.4049	0.3131	1.20E-15	5.25E-14
TUBBP5	284.5333	1.113	0.1446	1.21E-15	5.28E-14
SLC43A2	877.0101	-0.862	0.1113	1.21E-15	5.28E-14
METTL7A	1387.8928	0.7921	0.1021	1.24E-15	5.39E-14
SELPLG	7966.3108	0.5751	0.0731	1.30E-15	5.64E-14
SLC4A8	164.0025	1.3263	0.173	1.35E-15	5.84E-14
CHMP7	2233.5605	0.6688	0.0861	1.41E-15	6.08E-14
MAGEC1	72.3465	-10.5278	2.8906	1.53E-15	6.59E-14
BTBD3	99.0955	-1.8682	0.2449	1.54E-15	6.63E-14
LDLR	3489.1398	-0.6438	0.0829	1.60E-15	6.84E-14
FABP5	1826.2272	-0.6401	0.0826	1.70E-15	7.25E-14
PTPN18	791.6191	0.7534	0.0977	1.81E-15	7.72E-14
SPINK2	171.5917	1.5523	0.2038	1.88E-15	7.99E-14
NEAT1	447.9518	-1.4633	0.1928	2.02E-15	8.59E-14
LOC105373974	103.961	-7.9863	0.9717	2.05E-15	8.68E-14
RPS27	60699.295	-0.555	0.0716	2.26E-15	9.53E-14
ACSL1	506.256	0.8236	0.1074	2.28E-15	9.60E-14
SEC13	3909.4818	-0.5924	0.0766	2.28E-15	9.60E-14
CBLB	368.6751	0.9282	0.1216	2.50E-15	1.05E-13
TAGAP	97.2241	1.7212	0.2278	2.80E-15	1.17E-13
SMAGP	613.6651	0.8078	0.1057	2.79E-15	1.17E-13
SH2D2A	371.1391	-1.0408	0.1369	2.90E-15	1.21E-13
LOC105372717	120.5362	-2.0376	0.2703	3.17E-15	1.32E-13
HMGA1	7718.8703	-0.6988	0.0913	3.24E-15	1.34E-13
EEF1A1P6	76800.0169	-0.5039	0.0651	3.53E-15	1.46E-13
SPG7	852.3278	-0.8274	0.1089	3.97E-15	1.64E-13
RASSF2	102.1385	1.8333	0.2444	4.18E-15	1.72E-13
IRS1	749.8373	0.7588	0.0999	4.59E-15	1.88E-13
CTSZ	59.8654	-6.6451	0.8337	4.76E-15	1.95E-13
SH3BP5	1051.6262	0.7224	0.0951	4.81E-15	1.96E-13
SLC31A1	2010.1854	-0.6053	0.0793	5.11E-15	2.08E-13
NCOA3	7543.69	0.5658	0.0742	5.49E-15	2.23E-13
POGZ	1796.4329	-0.6098	0.0801	5.58E-15	2.26E-13
RRM2P3	507.8005	-0.8475	0.1124	5.67E-15	2.29E-13
COPS4	1083.0215	-0.7331	0.097	6.19E-15	2.50E-13
LOC105373428	346.8977	-0.9504	0.1267	6.67E-15	2.68E-13
RBIS	1913.247	-0.6441	0.085	6.68E-15	2.68E-13
BTN3A1	856.4212	0.7035	0.0931	6.96E-15	2.79E-13
STT3B	14250.4087	-0.687	0.091	7.24E-15	2.90E-13
NLRP5	35.9341	-4.6917	0.6148	7.36E-15	2.94E-13
HMOX1	2322.8756	-0.7779	0.1033	7.39E-15	2.94E-13
MZB1	16988.3701	-0.5908	0.0779	7.46E-15	2.96E-13
GABARAPL2	1937.9615	-0.6013	0.0795	8.63E-15	3.42E-13
FTLP3	5080.2671	-0.6946	0.0925	1.06E-14	4.19E-13
PFKP	4876.347	0.5575	0.0739	1.07E-14	4.24E-13
ABCB1	352.116	1.0493	0.1415	1.13E-14	4.45E-13
RASA4B	203.9199	-1.1694	0.158	1.19E-14	4.68E-13
CLK1	1252.8824	-0.6941	0.0928	1.23E-14	4.81E-13
MAP3K1	1709.6718	0.7774	0.1044	1.28E-14	5.02E-13
TUFM	10709.8657	-0.5372	0.0713	1.30E-14	5.05E-13
RPL30	28290.1019	-0.5126	0.0676	1.29E-14	5.05E-13
AGO4	353.5557	0.9534	0.1287	1.32E-14	5.11E-13
B4GALT1	2431.5734	-0.6492	0.0868	1.43E-14	5.55E-13
NUAK2	675.3756	0.8857	0.1198	1.68E-14	6.50E-13
LOC105376505	56.9698	-2.3815	0.3248	1.92E-14	7.39E-13
ZNF706	1765.0528	-0.5745	0.077	2.05E-14	7.88E-13
CEP68	579.7694	0.7542	0.102	2.15E-14	8.27E-13
GM2A	3111.2839	-0.5631	0.0757	2.52E-14	9.67E-13
RPS15A	28811.9415	-0.5278	0.0709	2.55E-14	9.74E-13
RENBP	492.3576	-0.8156	0.1109	2.58E-14	9.86E-13
MGAT3	1952.2186	-0.7801	0.1059	2.60E-14	9.88E-13
SORT1	2995.5952	0.5276	0.0709	2.65E-14	1.01E-12
C12orf75	2404.5624	0.5582	0.0752	2.79E-14	1.06E-12
CYS1	41.6244	2.8699	0.3949	2.96E-14	1.12E-12
EDEM1	5672.5972	-0.5595	0.0755	2.98E-14	1.12E-12
ITM2B	7588.0071	0.592	0.0803	3.70E-14	1.39E-12
LOC102723728	1175.609	-0.6118	0.0831	3.87E-14	1.45E-12
SEPTIN11	4474.4132	-0.5432	0.0736	4.07E-14	1.53E-12
RPL29P33	1098.7835	-0.6614	0.0903	4.35E-14	1.63E-12
FAM234B	209.2712	-1.126	0.156	4.88E-14	1.82E-12
MYLK	751.7175	-0.7629	0.1049	4.95E-14	1.84E-12
CTSB	3698.7639	-0.5802	0.0791	5.13E-14	1.91E-12
DNAAF4-CCPG1	2512.1084	0.6529	0.0894	5.26E-14	1.95E-12
LOC105372349	36.7553	-4.5198	0.6189	5.29E-14	1.96E-12
UPF3A	871.9231	-0.6742	0.0924	5.36E-14	1.98E-12
EEF1A1P5	95964.7657	-0.4902	0.0666	5.48E-14	2.02E-12
PXN	708.7739	0.7702	0.1061	5.74E-14	2.11E-12
SULT1A1	356.456	-0.9849	0.1366	5.81E-14	2.13E-12
CRIM1	33.0861	-4.5805	0.6214	5.91E-14	2.17E-12
KLF13	5193.4378	0.6202	0.085	6.05E-14	2.21E-12
DAPP1	962.7759	-0.8144	0.1126	6.08E-14	2.22E-12
ANXA5	11038.6218	-0.5219	0.0711	6.18E-14	2.25E-12
SERPINB9	146.5965	1.4582	0.2044	6.93E-14	2.52E-12
NREP	240.1613	1.0385	0.1448	7.07E-14	2.56E-12
S100A6	7695.0821	-0.5817	0.0798	7.13E-14	2.58E-12
C9orf64	50.5721	-9.9257	2.8321	7.34E-14	2.65E-12
NME4	1161.6988	-0.7571	0.1048	7.58E-14	2.73E-12
STAT2	906.2631	0.6473	0.0892	7.60E-14	2.73E-12
NFKBID	86.4322	-1.8744	0.2633	7.65E-14	2.74E-12
GGT7	127.7526	1.456	0.2051	9.34E-14	3.34E-12
CTDSP2	8362.941	0.5959	0.0825	1.08E-13	3.84E-12
PREB	3875.9555	-0.583	0.0806	1.10E-13	3.92E-12
PLXNB2	1116.225	-0.7308	0.1018	1.11E-13	3.94E-12
RTKN2	43.9182	2.7337	0.3877	1.22E-13	4.34E-12
RPS20	30356.5322	-0.5383	0.0745	1.27E-13	4.51E-12
PXDN	498.6358	0.8748	0.1229	1.31E-13	4.63E-12
TOMM7	5336.4057	-0.5755	0.0798	1.35E-13	4.78E-12
MAP1LC3B	4375.1745	-0.5419	0.0751	1.37E-13	4.82E-12
GSTO2	220.849	-1.1222	0.1589	1.46E-13	5.14E-12
SLC9A3R2	296.3426	-1.1358	0.1607	1.49E-13	5.22E-12
EEF1A1	301640.1382	-0.4552	0.0628	1.54E-13	5.39E-12
CDKN2C	1407.3528	0.6179	0.0863	1.61E-13	5.62E-12
ICA1	393.1883	-0.8908	0.1257	1.65E-13	5.75E-12
TRAM2	4478.8569	0.5794	0.0808	1.72E-13	5.99E-12
RPS15AP19	3197.1678	-0.666	0.0934	1.80E-13	6.25E-12
PLEC	1694.1506	0.9399	0.1334	1.93E-13	6.67E-12
CCM2	1222.8081	0.6774	0.0953	2.00E-13	6.91E-12
TPPP	160.8403	-1.3525	0.1936	2.16E-13	7.47E-12
CD180	398.1628	-0.8829	0.1256	2.34E-13	8.04E-12
CYP51A1	13257.1807	-0.5828	0.0817	2.34E-13	8.04E-12
IGF2R	5506.2424	-0.5157	0.0721	2.37E-13	8.14E-12
GRSF1	2989.697	-0.5599	0.0785	2.48E-13	8.48E-12
AP1G1	4890.7913	-0.4879	0.0682	2.58E-13	8.82E-12
CDC20	2328.6521	0.5853	0.0824	2.64E-13	8.98E-12
ORAI2	1926.396	0.6966	0.0986	2.72E-13	9.24E-12
SEMA4B	1205.6544	0.7756	0.1102	2.79E-13	9.47E-12
ZFP36L2	1778.5255	0.6628	0.0938	2.85E-13	9.64E-12
PRDX6	7251.36	-0.4934	0.0691	2.86E-13	9.67E-12
IGKC	466566.6229	-0.5213	0.0733	2.94E-13	9.91E-12
BOK-AS1	43.6313	-9.6748	2.8069	3.19E-13	1.08E-11
PBX3	140.0165	1.4171	0.2048	3.22E-13	1.08E-11
FCRL4	31.7922	5.0946	0.7109	3.52E-13	1.18E-11
IQSEC1	937.4233	-0.7321	0.1044	3.67E-13	1.23E-11
RASA4	218.1047	-1.07	0.1544	3.98E-13	1.33E-11
H3-5	1097.1197	-0.6328	0.0899	3.99E-13	1.33E-11
LOC124905129	51.9211	2.2221	0.3243	4.67E-13	1.56E-11
DCAF8	2751.7455	-0.5091	0.0721	4.71E-13	1.57E-11
CCT3	29288.304	-0.4308	0.0607	4.78E-13	1.58E-11
LOC124904428	181.0958	-1.312	0.1909	5.15E-13	1.70E-11
ZMAT3	876.3145	-1.0701	0.1554	5.13E-13	1.70E-11
PTPA	3794.1504	0.6895	0.099	5.55E-13	1.83E-11
IDI1	8806.7867	-0.7386	0.1074	5.69E-13	1.87E-11
PTDSS1	5606.7099	-0.502	0.0713	5.78E-13	1.90E-11
HIBCH	935.1909	-0.7136	0.1028	6.15E-13	2.02E-11
KCTD12	1341.8576	-0.8678	0.1259	6.45E-13	2.11E-11
SPPL2A	679.1737	0.7311	0.1056	6.70E-13	2.19E-11
ABLIM1	919.3571	0.6365	0.0915	6.98E-13	2.28E-11
MCF2L	128.2241	1.3378	0.1963	7.02E-13	2.29E-11
PLD4	237.5414	1.2062	0.1768	7.50E-13	2.43E-11
MIR22HG	204.3076	-1.1041	0.1616	7.47E-13	2.43E-11
E2F5	508.893	-0.7753	0.1125	7.64E-13	2.47E-11
ANGPT1	60.5495	7.2819	0.9916	8.37E-13	2.70E-11
BDH2	455.6561	-0.809	0.1177	8.51E-13	2.75E-11
EHD1	5736.1096	-0.6614	0.0956	8.94E-13	2.88E-11
FAM72D	553.4875	0.8799	0.1288	9.40E-13	3.02E-11
SPRY2	101.4923	-1.5558	0.2303	9.94E-13	3.18E-11
DNAJB1	6182.1565	-0.7072	0.103	9.92E-13	3.18E-11
CRMP1	27.875	4.0425	0.5898	1.09E-12	3.50E-11
IRF2	1104.6917	0.7038	0.1026	1.10E-12	3.51E-11
FOSB	338.7202	-1.0479	0.1544	1.13E-12	3.60E-11
SERINC5	221.6268	-1.0486	0.1546	1.14E-12	3.63E-11
AVPI1	215.2917	-1.1094	0.1637	1.17E-12	3.72E-11
ID3	2067.197	-0.8017	0.1174	1.20E-12	3.79E-11
CD44	5427.0364	0.5207	0.0753	1.26E-12	3.99E-11
STK38	1028.6747	0.6124	0.0891	1.29E-12	4.07E-11
LILRB4	4375.7019	0.5107	0.0739	1.33E-12	4.18E-11
PFKFB3	888.101	0.6292	0.0917	1.35E-12	4.25E-11
CEMIP2	227.9138	-1.2004	0.1785	1.42E-12	4.46E-11
SPRR2A	448.0393	0.8377	0.1235	1.43E-12	4.48E-11
RPL3	98139.7319	-0.4981	0.072	1.47E-12	4.61E-11
COPA	14317.9046	-0.4329	0.0626	1.67E-12	5.22E-11
DOCK2	73.0587	-1.7686	0.265	1.70E-12	5.28E-11
RHEBL1	314.712	0.8769	0.1299	1.75E-12	5.45E-11
SPIB	4787.0631	0.6253	0.0918	1.85E-12	5.74E-11
SLC7A5	19816.0888	-0.6026	0.0883	1.86E-12	5.76E-11
HSPA8	149889.135	-0.4656	0.0672	1.88E-12	5.82E-11
CRYBG1	367.9954	0.8198	0.1214	1.89E-12	5.84E-11
MIR3652	641.895	-0.8007	0.1184	1.90E-12	5.85E-11
GTSE1	881.2654	0.6472	0.0952	1.94E-12	5.98E-11
ARF4	4411.9748	-0.7514	0.111	1.95E-12	5.99E-11
ACVR1B	499.6136	0.8085	0.1198	2.01E-12	6.17E-11
ARHGEF2	5474.7463	0.58	0.0851	2.07E-12	6.33E-11
KDM6B	252.7761	-0.992	0.1479	2.14E-12	6.52E-11
SF3B2	7418.509	-0.5147	0.0752	2.14E-12	6.53E-11
NDC80	1534.1424	0.5999	0.0882	2.20E-12	6.69E-11
UNC13C	550.7796	1.2946	0.195	2.22E-12	6.73E-11
CALM3	6408.4103	0.462	0.0673	2.29E-12	6.96E-11
IGKV3-20	96725.1933	-0.551	0.0809	2.32E-12	7.02E-11
HSPA4L	291.3061	-1.0525	0.1582	2.56E-12	7.75E-11
LCP2	300.6267	1.0019	0.1504	2.59E-12	7.82E-11
ACKR3	44.238	2.3705	0.3586	2.66E-12	8.00E-11
CALHM1	419.3644	0.8314	0.1244	2.99E-12	8.98E-11
JUP	34.7499	-3.2873	0.4917	3.10E-12	9.32E-11
ASRGL1	203.8155	1.0859	0.1639	3.14E-12	9.41E-11
HMGCR	8311.0216	-0.4901	0.0721	3.22E-12	9.63E-11
LMO3	112.0143	1.6206	0.2472	3.51E-12	1.04E-10
INKA2	171.3506	-1.1243	0.1701	3.48E-12	1.04E-10
COX6C	7815.7322	-0.4916	0.0725	3.50E-12	1.04E-10
PLEKHA7	380.8706	-0.8538	0.1283	3.54E-12	1.05E-10
AURKA	2667.3594	0.5468	0.081	3.56E-12	1.05E-10
HSP90B3P	247.3795	-0.9951	0.1506	3.73E-12	1.10E-10
SESN2	2627.7127	-0.7343	0.11	3.77E-12	1.11E-10
ITFG1	1528.61	-0.5791	0.086	3.75E-12	1.11E-10
KCNQ1	532.9038	0.9149	0.1381	3.89E-12	1.14E-10
TMEM70	1582.6867	-0.537	0.0796	3.93E-12	1.16E-10
USP2	219.2363	-1.0354	0.157	4.22E-12	1.24E-10
TRIP6	682.4092	-0.7314	0.1099	4.49E-12	1.32E-10
DDX1	15051.5556	-0.4501	0.0666	4.82E-12	1.41E-10
FRMD6	1396.1305	0.6033	0.0903	5.07E-12	1.48E-10
IL32	62.5271	1.8958	0.2918	5.23E-12	1.52E-10
PDE4D	291.0178	-1.0497	0.1603	5.39E-12	1.57E-10
NXF1	1614.2837	-0.5757	0.0862	5.47E-12	1.59E-10
CTSS	7670.7794	0.489	0.0728	5.54E-12	1.61E-10
CBR3	44.9377	2.3176	0.3569	5.65E-12	1.64E-10
ABTB1	235.1594	0.9951	0.152	5.84E-12	1.69E-10
TBC1D16	408.4183	-0.7822	0.1185	5.85E-12	1.69E-10
TLE5	7343.1745	0.5288	0.0791	6.04E-12	1.74E-10
ZNF649	32.7406	-9.1796	2.7599	6.22E-12	1.79E-10
RPSAP15	5050.9722	-0.5176	0.0774	6.45E-12	1.85E-10
HLA-E	9786.1358	0.5051	0.0765	6.46E-12	1.85E-10
SEZ6L2	651.664	-0.8654	0.1319	6.50E-12	1.86E-10
CDCA7	1248.3121	-0.6472	0.0977	6.53E-12	1.87E-10
PERP	2361.4647	-0.5744	0.0864	6.78E-12	1.93E-10
CD3E	220.1119	-1.0223	0.157	7.40E-12	2.11E-10
HSPA1A	1286.0511	-0.9726	0.1494	7.83E-12	2.23E-10
MAP2K6	322.9547	0.8632	0.1323	7.91E-12	2.25E-10
BTN3A3	624.1099	0.6715	0.102	7.99E-12	2.26E-10
NFILZ	29.1744	9.1687	2.8343	8.97E-12	2.54E-10
SNX18	2422.8881	0.7556	0.1156	9.15E-12	2.58E-10
RPL3P4	5228.2546	-0.5769	0.0876	9.50E-12	2.68E-10
MRPS25	2164.3214	-0.5256	0.0794	9.64E-12	2.71E-10
RACGAP1	3260.4953	0.4701	0.0707	9.65E-12	2.71E-10
IGKV3D-7	3186.9554	-0.4893	0.0737	9.88E-12	2.77E-10
TXN	11476.4442	-0.4485	0.0675	1.07E-11	3.01E-10
VAV3	154.9417	1.1928	0.1856	1.08E-11	3.02E-10
P4HB	45709.0616	-0.52	0.0787	1.08E-11	3.02E-10
TMEM208	1758.8905	-0.5749	0.0875	1.15E-11	3.20E-10
RPS2P46	13166.3747	-0.4766	0.072	1.15E-11	3.20E-10
ZNF227	270.9561	0.9489	0.1472	1.20E-11	3.32E-10
TMEM184B	1514.9338	-0.6507	0.0996	1.19E-11	3.32E-10
SLC16A14	309.1076	-0.9	0.1394	1.23E-11	3.40E-10
SIPA1L1	1067.4708	0.5741	0.0878	1.41E-11	3.90E-10
IFI16	2161.786	0.6202	0.0952	1.42E-11	3.91E-10
SKA1	1412.2772	0.6257	0.0961	1.45E-11	3.99E-10
CCNB2	1917.0956	0.5142	0.0783	1.48E-11	4.06E-10
CHST11	1219.7072	0.6282	0.0966	1.54E-11	4.21E-10
CXXC5	1454.6962	0.5403	0.0826	1.53E-11	4.21E-10
PTGER4	67.7891	1.8366	0.2906	1.56E-11	4.28E-10
UQCRB	7700.5555	-0.5078	0.0775	1.56E-11	4.28E-10
RFFL	482.8764	0.7468	0.1157	1.61E-11	4.41E-10
JAKMIP1	222.4537	1.0625	0.1666	1.64E-11	4.47E-10
ARID3A	930.3676	-0.6583	0.1015	1.64E-11	4.48E-10
RUNX2	691.468	0.6655	0.1028	1.66E-11	4.49E-10
PIGY	958.1669	-0.6205	0.0955	1.66E-11	4.49E-10
PYURF	958.1669	-0.6205	0.0955	1.66E-11	4.49E-10
KDM5B	1455.6951	-0.5186	0.0793	1.68E-11	4.55E-10
CCDC187	95.4874	-1.6167	0.2554	1.77E-11	4.79E-10
FTO	813.8135	-0.6657	0.103	1.85E-11	4.99E-10
WDR5	2042.322	0.5066	0.0776	1.85E-11	4.99E-10
RASSF5	630.6974	0.6604	0.1023	1.91E-11	5.14E-10
MTMR10	1032.7364	0.6156	0.0951	1.93E-11	5.18E-10
ANKRD50	151.1945	-1.2729	0.2016	2.00E-11	5.34E-10
MFGE8	830.8441	0.6975	0.1083	1.99E-11	5.34E-10
LOC102724340	40.5561	-2.5542	0.4054	2.02E-11	5.40E-10
ENC1	306.6149	-0.9384	0.1471	2.02E-11	5.40E-10
SDAD1	1295.445	-0.5416	0.0833	2.05E-11	5.46E-10
ST3GAL6	1161.167	-0.8864	0.139	2.07E-11	5.50E-10
RPS7	100731.9685	-0.4728	0.0714	2.09E-11	5.55E-10
ARID5B	45.4159	2.2356	0.3562	2.10E-11	5.57E-10
PHGDH	2067.6902	0.5794	0.0894	2.10E-11	5.57E-10
C4B	121.5409	1.2895	0.2044	2.20E-11	5.82E-10
TMEM50B	1215.5158	-0.6316	0.098	2.20E-11	5.82E-10
ALDOC	7455.7898	0.476	0.073	2.24E-11	5.91E-10
OGFOD1	1565.1413	-0.5387	0.0831	2.27E-11	5.97E-10
SPOUT1	1014.3089	0.7112	0.111	2.40E-11	6.30E-10
MBOAT1	225.0737	0.9732	0.1537	2.45E-11	6.44E-10
RPL29P11	1968.2878	-0.5195	0.0802	2.55E-11	6.67E-10
TMSB10	65249.8522	0.4228	0.0648	2.61E-11	6.84E-10
UBE2H	5344.379	-0.4553	0.0701	2.75E-11	7.18E-10
CHI3L2	27.7465	-3.9329	0.6147	2.76E-11	7.20E-10
CTSH	219.8646	0.9837	0.1558	2.77E-11	7.21E-10
LOC124901083	367.2898	-0.824	0.1299	2.82E-11	7.33E-10
ZFP36L1	487.806	-0.8576	0.1356	2.99E-11	7.77E-10
CNOT1	9930.3677	-0.4019	0.0617	3.01E-11	7.80E-10
IRAK4	780.4102	0.6397	0.1002	3.18E-11	8.24E-10
ZNFX1	982.4889	0.6206	0.0971	3.21E-11	8.29E-10
KDM7A-DT	99.8277	1.4252	0.2289	3.27E-11	8.44E-10
SIT1	25.4595	-4.1579	0.6491	3.40E-11	8.76E-10
GYG1	2881.3209	-0.5227	0.0813	3.47E-11	8.92E-10
FAM72C	405.5791	0.8121	0.1287	3.50E-11	9.00E-10
ERLIN2	1218.1629	-0.5588	0.0872	3.52E-11	9.04E-10
FABP5P7	1227.3727	-0.5963	0.0933	3.56E-11	9.11E-10
PDXDC1	2164.6354	-0.4672	0.0724	3.65E-11	9.33E-10
TBC1D4	597.0881	-0.6983	0.1101	3.69E-11	9.42E-10
VPS37B	1527.8945	0.5646	0.0883	3.74E-11	9.54E-10
EEF1A1P4	5530.4467	-0.5783	0.0905	3.81E-11	9.69E-10
DEPDC1	591.5289	0.8954	0.1429	4.02E-11	1.02E-09
IL1RAP	333.9044	0.9271	0.1482	4.09E-11	1.04E-09
CKAP2L	539.5997	0.7587	0.1204	4.15E-11	1.05E-09
CRTAP	3348.2129	-0.5132	0.0801	4.21E-11	1.07E-09
PURPL	201.9414	-1.0081	0.1615	4.27E-11	1.08E-09
GPSM2	432.8363	0.7307	0.116	4.49E-11	1.13E-09
RUFY3	751.2414	-0.6436	0.1017	4.56E-11	1.14E-09
SLC39A8	4030.1806	-0.5878	0.0925	4.53E-11	1.14E-09
EEF1A1P11	18993.5122	-0.4442	0.0688	4.55E-11	1.14E-09
MAN1C1	563.0811	0.7611	0.1211	4.59E-11	1.15E-09
C4A	120.5248	1.3054	0.2109	4.65E-11	1.16E-09
EEF1B2	47193.5482	-0.4313	0.0671	4.80E-11	1.20E-09
RGS3	121.5745	1.2658	0.2047	4.87E-11	1.22E-09
CHCHD7	1048.2518	-0.5627	0.0885	4.91E-11	1.22E-09
NQO1	3837.2995	-0.4863	0.076	4.91E-11	1.22E-09
SPINT2	1953.459	-0.7026	0.1116	5.01E-11	1.25E-09
CASP10	2036.1045	0.4969	0.0779	5.07E-11	1.26E-09
ND2	43309.7307	-0.4706	0.0736	5.06E-11	1.26E-09
GNL3	3156.2681	-0.4454	0.0695	5.07E-11	1.26E-09
KRT8P3	25.6071	-3.6083	0.5789	5.34E-11	1.32E-09
VDR	1255.564	0.5666	0.0894	5.32E-11	1.32E-09
CMAHP	62.374	1.7002	0.277	5.55E-11	1.37E-09
RPS2P55	4309.1468	-0.5551	0.0876	5.73E-11	1.41E-09
KDELR3	488.1267	-0.7193	0.1147	5.88E-11	1.45E-09
UGDH	1534.0477	-0.6067	0.0962	5.88E-11	1.45E-09
GBP3	86.2811	1.5361	0.2507	5.99E-11	1.47E-09
RPS15AP38	1395.6592	-0.5509	0.0871	6.12E-11	1.50E-09
SH3GLB2	2106.8231	0.6986	0.1119	6.98E-11	1.71E-09
RPL29P4	3129.6599	-0.4678	0.0737	6.98E-11	1.71E-09
HNRNPDL	6519.8338	-0.5164	0.0818	7.35E-11	1.79E-09
DPH3	1028.2013	-0.6563	0.105	7.48E-11	1.82E-09
SNHG32	4439.727	0.4631	0.0731	7.73E-11	1.88E-09
SSR2	24724.8389	-0.431	0.0678	7.78E-11	1.89E-09
ATP6V1B2	3072.6035	-0.4646	0.0734	7.98E-11	1.93E-09
ABCG1	273.3648	0.8898	0.1444	8.09E-11	1.96E-09
CAP1	7323.796	0.4198	0.0661	8.24E-11	1.99E-09
EPSTI1	25.9407	3.5104	0.5705	8.34E-11	2.01E-09
LRRC14B	2591.0505	-0.5937	0.0949	8.60E-11	2.07E-09
MRPS6	2053.6815	-0.5035	0.08	9.07E-11	2.19E-09
MEIOC	24.544	-8.6824	2.7116	9.15E-11	2.20E-09
HLA-F	1081.7273	0.6639	0.1068	9.18E-11	2.20E-09
PLAG1	98.4614	-1.4488	0.2393	9.28E-11	2.23E-09
HDAC7	1446.654	0.6203	0.0996	9.37E-11	2.24E-09
RUNX1	341.517	0.9775	0.1599	9.74E-11	2.33E-09
GLUL	1706.8644	0.5203	0.083	9.90E-11	2.36E-09
ELAVL2	32.5804	2.715	0.449	1.01E-10	2.42E-09
PRDM1	3481.686	-0.5238	0.0838	1.03E-10	2.45E-09
GSPT1	6400.2117	-0.4294	0.068	1.03E-10	2.45E-09
MAGEA9B	68.2828	-1.6324	0.2702	1.05E-10	2.48E-09
SEC14L1	3267.0075	0.4619	0.0735	1.05E-10	2.50E-09
FECH	1304.2585	-0.5161	0.0825	1.06E-10	2.52E-09
UQCRC2	6642.44	-0.4073	0.0645	1.08E-10	2.56E-09
USP6NL	562.5683	0.7891	0.1286	1.12E-10	2.64E-09
RBM47	878.4119	0.6458	0.1045	1.17E-10	2.77E-09
CTDSP1	2087.3201	0.6451	0.1044	1.21E-10	2.86E-09
ARID3B	441.018	-0.7164	0.1165	1.25E-10	2.94E-09
HOXB4	184.4314	1.0047	0.1655	1.26E-10	2.96E-09
CHST4	263.0945	-0.8458	0.1385	1.28E-10	3.00E-09
PIK3AP1	657.644	0.6561	0.1065	1.28E-10	3.00E-09
CENPA	920.756	0.6277	0.1017	1.30E-10	3.03E-09
MSX1	172.4025	-1.3311	0.2211	1.40E-10	3.27E-09
NDRG4	126.5786	-1.3257	0.2207	1.45E-10	3.39E-09
MCM4	6775.4035	-0.4016	0.064	1.48E-10	3.45E-09
TMEM52	111.5735	-1.3173	0.2192	1.50E-10	3.49E-09
TROAP	977.5059	0.656	0.1068	1.51E-10	3.51E-09
AGK	3710.7939	-0.4245	0.0679	1.52E-10	3.54E-09
DAP	2411.8656	-0.5266	0.085	1.54E-10	3.58E-09
SFMBT2	1659.8484	0.5096	0.0822	1.56E-10	3.61E-09
LTA4H	3011.9107	-0.4757	0.0765	1.57E-10	3.62E-09
IL10RA	618.8538	0.6808	0.1112	1.59E-10	3.68E-09
USP7	4830.0044	-0.5084	0.0822	1.74E-10	4.02E-09
SLC5A6	2633.948	-0.6076	0.099	1.75E-10	4.03E-09
WSB1	1828.8948	-0.4891	0.079	1.80E-10	4.13E-09
LOC105374382	133.16	-1.2989	0.2176	1.88E-10	4.31E-09
NRIP1	168.4242	1.2324	0.2068	1.90E-10	4.35E-09
CILK1	426.092	0.8573	0.1422	1.90E-10	4.35E-09
RPS7P11	10944.1348	-0.4706	0.076	1.91E-10	4.38E-09
TAP2	1995.5426	0.5146	0.0835	1.93E-10	4.42E-09
ETV3	1418.5448	-0.5979	0.0977	1.95E-10	4.45E-09
HOMER1	569.3617	-0.9628	0.1606	1.99E-10	4.54E-09
PVT1	340.5239	-0.8354	0.1384	2.06E-10	4.68E-09
RAC2	4174.9688	0.508	0.0825	2.07E-10	4.70E-09
KIF23	1134.4853	0.6085	0.0998	2.16E-10	4.90E-09
ALDH1L2	2894.9401	-0.4869	0.079	2.16E-10	4.90E-09
PCM1	1976.7079	-0.5131	0.0835	2.18E-10	4.93E-09
TPT1	130508.3277	-0.3784	0.0608	2.27E-10	5.14E-09
RAB29	1145.3056	0.5778	0.0946	2.28E-10	5.15E-09
FSTL4	56.4776	-1.8715	0.3183	2.47E-10	5.58E-09
FAM72A	350.1315	0.8389	0.14	2.50E-10	5.63E-09
PARP12	473.3447	0.7677	0.1276	2.54E-10	5.70E-09
NIPAL2	170.0232	-1.1153	0.1883	2.71E-10	6.10E-09
IGKV3D-20	89740.543	-0.5042	0.0825	2.76E-10	6.19E-09
HLA-DMA	1524.8018	-0.5886	0.097	2.92E-10	6.55E-09
MTRR	3399.0177	0.5539	0.0914	3.19E-10	7.13E-09
KDELR1	6149.3411	-0.4784	0.0783	3.25E-10	7.26E-09
MX1	44.0072	1.9908	0.3406	3.32E-10	7.42E-09
ATP6V1H	1052.1994	-0.5363	0.0884	3.33E-10	7.42E-09
DERL1	5023.4261	-0.4257	0.0695	3.50E-10	7.78E-09
DNAJC3	5324.2725	-0.666	0.1112	3.70E-10	8.22E-09
PRKD2	2032.3944	-0.5251	0.0868	3.76E-10	8.35E-09
PLA2G2D	38.5263	2.4815	0.4279	3.99E-10	8.86E-09
ZFAND5	2942.8881	-0.5387	0.0895	4.47E-10	9.90E-09
P2RY8	2279.2734	0.5052	0.0838	4.59E-10	1.02E-08
ARIH2	2638.1301	-0.448	0.0739	4.64E-10	1.03E-08
RAD51L3-RFFL	435.1957	0.6934	0.1168	4.77E-10	1.05E-08
YEATS2	709.115	0.5725	0.0956	4.82E-10	1.06E-08
TAF9	2649.5926	-0.4501	0.0744	4.90E-10	1.08E-08
COX1	154338.5723	-0.4745	0.0786	5.05E-10	1.11E-08
DNAJC14	1416.5397	0.4793	0.0795	5.10E-10	1.12E-08
SNORD14D	39.8445	-2.2364	0.3875	5.27E-10	1.15E-08
LOC400499	87.5704	-1.4034	0.2421	5.26E-10	1.15E-08
GALNS	672.5532	-0.7044	0.119	5.38E-10	1.18E-08
CCPG1	3323.3006	0.637	0.1073	5.46E-10	1.19E-08
ADGRG5	640.3332	0.7196	0.1219	5.61E-10	1.22E-08
LOC613266	33.2602	7.1904	1.307	5.69E-10	1.24E-08
MTAP	476.0557	-0.6965	0.118	5.74E-10	1.25E-08
COX18	254.4944	-0.8568	0.1463	5.81E-10	1.26E-08
PABPC3	660.9342	-0.6933	0.1174	5.97E-10	1.30E-08
DLG3	975.2083	0.5294	0.0886	5.99E-10	1.30E-08
TMEM63C	174.0026	-1.062	0.1832	6.14E-10	1.33E-08
EPHA3	31.6979	-2.6439	0.4608	6.25E-10	1.35E-08
PPM1D	1291.6271	-0.6781	0.1149	6.41E-10	1.38E-08
STAT5A	361.7051	0.7919	0.1352	6.42E-10	1.39E-08
SEL1L3	429.1247	0.8329	0.1426	6.53E-10	1.41E-08
PRKX	854.0147	-0.5558	0.0935	6.55E-10	1.41E-08
TMEM243	876.6623	-0.6743	0.1145	6.84E-10	1.47E-08
SMARCC2	1405.9452	0.5534	0.0932	6.89E-10	1.48E-08
NDUFAB1	3464.8227	-0.4374	0.0729	6.94E-10	1.49E-08
FOXP2	49.8239	1.9663	0.3447	7.43E-10	1.59E-08
SUCLG2	2054.1785	-0.5699	0.0963	7.41E-10	1.59E-08
JAG1	697.9994	-0.6663	0.1136	7.83E-10	1.67E-08
CEP55	1362.875	0.6189	0.1052	7.99E-10	1.70E-08
RPSAP58	9599.6336	-0.468	0.0785	7.98E-10	1.70E-08
MIR23AHG	21.9794	-4.1214	0.701	8.09E-10	1.72E-08
FADS2	605.0716	-0.6512	0.1109	8.09E-10	1.72E-08
MYADM	2168.8879	0.5974	0.1014	8.10E-10	1.72E-08
LOC105371197	34.4193	-7.1074	1.3006	8.35E-10	1.77E-08
AMPD3	336.9935	-0.7469	0.1281	8.33E-10	1.77E-08
PDIA3P1	1178.924	-0.5585	0.0947	8.81E-10	1.86E-08
RAB30	3618.8611	-0.7115	0.1222	9.02E-10	1.90E-08
TPX2	3003.4738	0.468	0.0788	9.02E-10	1.90E-08
ZNF551	321.0566	0.7888	0.1363	9.25E-10	1.95E-08
IL15RA	155.8145	1.0785	0.1886	9.45E-10	1.99E-08
IRF7	69.9129	1.5241	0.2685	9.56E-10	2.01E-08
ABCC4	1745.7252	-0.4838	0.0817	9.71E-10	2.04E-08
ATP2A2	12145.1751	-0.3864	0.0646	9.72E-10	2.04E-08
LAMP3	150.8265	1.0722	0.1879	9.94E-10	2.08E-08
GABRA4	17.8727	8.3008	2.7465	1.02E-09	2.13E-08
ATP1A3	2664.5508	-0.4813	0.0814	1.03E-09	2.15E-08
RPSAP47	1083.8585	-0.527	0.0895	1.05E-09	2.20E-08
RESF1	1213.1563	0.5503	0.0938	1.08E-09	2.24E-08
PMM2	1836.2236	-0.4816	0.0816	1.10E-09	2.29E-08
EPHB2	116.9381	-1.3929	0.2456	1.11E-09	2.31E-08
SDC4	351.9582	0.7633	0.1325	1.15E-09	2.39E-08
ZFP36	1556.0713	-0.6033	0.1034	1.15E-09	2.39E-08
CLDN12	364.2813	-0.9236	0.1623	1.31E-09	2.70E-08
FGD3	230.0564	0.936	0.1645	1.33E-09	2.75E-08
F11R	2851.3967	-0.4081	0.069	1.34E-09	2.76E-08
PIP5K1A	4034.7219	-0.3899	0.0658	1.34E-09	2.76E-08
FOXO1	1747.4428	0.5578	0.0958	1.37E-09	2.83E-08
LCP1	31319.0392	0.3578	0.0603	1.38E-09	2.84E-08
PRUNE1	3486.5652	0.455	0.0775	1.41E-09	2.90E-08
TRPM6	31.7244	-6.9997	1.2964	1.43E-09	2.94E-08
TET1	306.6746	0.8572	0.1507	1.47E-09	3.00E-08
CLCN4	457.4358	0.6628	0.115	1.46E-09	3.00E-08
CCDC25	1572.9391	-0.4946	0.0846	1.46E-09	3.00E-08
LOC124903001	38.9977	-2.0997	0.3759	1.51E-09	3.08E-08
IDH1	1133.9423	0.5601	0.0965	1.51E-09	3.08E-08
METTL9	2318.9327	-0.47	0.0803	1.53E-09	3.12E-08
FLI1	1969.1909	0.5783	0.0999	1.54E-09	3.14E-08
PELI2	50.7869	2.0449	0.3674	1.55E-09	3.16E-08
RAB43	465.4064	0.722	0.1262	1.64E-09	3.33E-08
YPEL5	1720.232	-0.5862	0.1014	1.67E-09	3.38E-08
CTNNA2	200.2991	0.8821	0.1558	1.69E-09	3.43E-08
RPS19	53083.8108	-0.6085	0.1074	1.70E-09	3.45E-08
SHTN1	56.4401	-1.6753	0.3012	1.73E-09	3.50E-08
SERTAD1	571.4125	-0.8079	0.1422	1.77E-09	3.57E-08
LINC00958	85.6191	-1.3704	0.246	1.87E-09	3.78E-08
LIG4	518.9174	-0.7835	0.1384	1.96E-09	3.94E-08
WASHC5	1732.7483	-0.4681	0.0805	1.97E-09	3.97E-08
RPS23P8	14527.3681	-0.432	0.074	1.98E-09	3.97E-08
RNF149	515.7361	0.7534	0.1331	2.12E-09	4.25E-08
IP6K2	1172.5258	-0.5019	0.0869	2.16E-09	4.33E-08
MRPL13	1891.6832	-0.4549	0.0784	2.20E-09	4.41E-08
PHKB	1191.3262	-0.5385	0.0936	2.25E-09	4.51E-08
DRAM1	129.027	-1.1098	0.1994	2.33E-09	4.65E-08
IGF2BP3	863.2583	-0.6213	0.109	2.34E-09	4.68E-08
PPP1R18	732.4404	0.5875	0.1028	2.34E-09	4.68E-08
SDF2L1	1917.1242	-0.6681	0.1176	2.37E-09	4.73E-08
MAPKAPK3	1599.3762	-0.5173	0.0899	2.41E-09	4.80E-08
DARS2	4464.0776	-0.4458	0.077	2.43E-09	4.83E-08
CD3G	20.9051	-4.2923	0.7511	2.44E-09	4.84E-08
RNF122	933.3536	-0.5699	0.0997	2.50E-09	4.95E-08
RPL29	26185.8417	-0.4737	0.0825	2.51E-09	4.97E-08
AGRN	381.7576	-0.9077	0.1624	2.54E-09	5.01E-08
TPRN	372.1195	0.8052	0.1434	2.53E-09	5.01E-08
FAM111A	747.3159	0.7009	0.1241	2.57E-09	5.08E-08
TMEM203	773.8391	0.6558	0.1157	2.63E-09	5.18E-08
TNNT1	184.6601	-0.9631	0.1728	2.65E-09	5.22E-08
PLEKHG2	1755.9832	-0.5793	0.1015	2.70E-09	5.32E-08
VEGFA	1111.9995	-0.5519	0.0966	2.73E-09	5.37E-08
LGALSL	725.2666	-0.6075	0.1069	2.76E-09	5.43E-08
MAPKAPK2	1343.4918	0.5261	0.092	2.78E-09	5.45E-08
PFN2	153.2153	-1.0588	0.1914	2.82E-09	5.53E-08
LINC01781	20.2426	3.5025	0.6301	2.84E-09	5.56E-08
CFLAR	1357.8945	0.482	0.084	2.86E-09	5.60E-08
MAGEA9	54.2761	-1.6707	0.305	2.94E-09	5.75E-08
RPL10A	31683.6282	-0.378	0.065	2.95E-09	5.76E-08
SSX7	16.8578	-8.0121	2.6521	3.03E-09	5.91E-08
BTN2A2	1168.8312	0.4841	0.0846	3.19E-09	6.20E-08
RARA	464.1214	0.7771	0.1393	3.27E-09	6.35E-08
SGMS1	559.9806	0.7162	0.128	3.32E-09	6.45E-08
LRRC38	24.5808	2.7726	0.5064	3.33E-09	6.46E-08
NUP93	1751.2597	-0.5091	0.0893	3.34E-09	6.47E-08
PHB2	11013.0843	-0.5149	0.0904	3.43E-09	6.64E-08
HADHB	4255.1676	-0.4013	0.0697	3.56E-09	6.87E-08
ASIC1	201.1609	-1.0336	0.188	3.57E-09	6.88E-08
PPP1R16B	744.7833	0.5439	0.096	3.65E-09	7.03E-08
TRAC	125.289	1.2058	0.2206	3.69E-09	7.10E-08
NFE2L3	3239.1421	0.4127	0.072	3.75E-09	7.21E-08
JUNB	1832.7714	-0.6067	0.1077	3.81E-09	7.31E-08
PDIA6	53531.3466	-0.3709	0.0641	3.82E-09	7.33E-08
MAGEA10	1797.4902	-0.4825	0.0848	3.84E-09	7.36E-08
LINC02709	22.8908	-3.0283	0.5525	3.85E-09	7.38E-08
ANLN	668.7838	0.6568	0.1176	4.11E-09	7.86E-08
STRAP	8224.0156	-0.4021	0.0702	4.19E-09	8.01E-08
TNFAIP8	1180.4961	0.7436	0.1342	4.22E-09	8.06E-08
CORO1A	20798.7205	0.5542	0.0985	4.24E-09	8.08E-08
LINC02055	109.9544	-1.196	0.2196	4.28E-09	8.14E-08
PPCDC	339.3918	0.7534	0.136	4.33E-09	8.24E-08
NSA2	4703.6503	-0.3963	0.0693	4.36E-09	8.29E-08
PDPR	1745.9268	-0.4526	0.0797	4.65E-09	8.83E-08
SYNGR1	153.4568	-1.1772	0.2164	4.67E-09	8.86E-08
FAM117A	2193.7969	0.4404	0.0776	4.69E-09	8.89E-08
PLEKHG4	605.5575	-0.6385	0.1145	4.70E-09	8.90E-08
NEK2	956.3409	0.5711	0.1019	4.72E-09	8.92E-08
RAPGEF2	973.3864	-0.6391	0.1147	4.73E-09	8.93E-08
TNFRSF19	115.0549	-1.1154	0.2053	4.75E-09	8.97E-08
PPA2	3169.7914	-0.4315	0.0759	4.77E-09	8.99E-08
RAPGEF1	1640.7719	0.4983	0.0883	4.78E-09	9.00E-08
RPS7P1	20957.6651	-0.4159	0.073	4.78E-09	9.00E-08
IKBIP	542.2633	-0.7298	0.132	4.85E-09	9.11E-08
PIGS	2504.2909	0.4593	0.0811	4.93E-09	9.24E-08
NTHL1	674.0296	-0.6219	0.1115	4.95E-09	9.27E-08
TERF2IP	2831.6281	-0.3971	0.0697	4.95E-09	9.27E-08
LPCAT1	3517.4592	-0.458	0.081	4.96E-09	9.28E-08
TMX4	3557.7164	0.4756	0.0842	5.00E-09	9.34E-08
ATXN1	1163.2789	0.6144	0.1103	5.01E-09	9.35E-08
SH3BP1	1184.2983	0.605	0.1085	5.04E-09	9.39E-08
TM9SF2	9376.2032	-0.4096	0.072	5.15E-09	9.59E-08
REEP3	647.9767	0.7695	0.1401	5.22E-09	9.70E-08
DCTN5	3323.9667	-0.4049	0.0712	5.26E-09	9.77E-08
G3BP2	6276.3293	-0.553	0.0989	5.31E-09	9.85E-08
ZBTB46	94.142	-1.3781	0.2557	5.55E-09	1.03E-07
TOR1A	1589.5285	0.451	0.0799	5.53E-09	1.03E-07
CNTNAP1	344.4724	-0.7777	0.1418	5.75E-09	1.06E-07
LMNB1	2609.1167	0.4341	0.0769	5.85E-09	1.08E-07
RPS18	91975.5439	-0.3727	0.0657	5.83E-09	1.08E-07
MRPS18C	789.256	-0.5381	0.0964	5.99E-09	1.10E-07
MT2A	309.2174	-1.1363	0.2108	6.07E-09	1.12E-07
PHF19	3420.2692	0.5343	0.0958	6.22E-09	1.15E-07
RAP1GDS1	1618.1883	-0.4401	0.0781	6.32E-09	1.16E-07
BLVRA	671.6274	0.544	0.0977	6.42E-09	1.18E-07
LDLRAD4	316.5129	0.8141	0.1495	6.51E-09	1.19E-07
BMP6	695.9828	0.5902	0.1065	6.47E-09	1.19E-07
SPTBN1	984.6256	0.5158	0.0925	6.60E-09	1.21E-07
SARAF	7239.383	-0.4984	0.0893	6.83E-09	1.25E-07
DIS3	2922.4319	-0.473	0.0845	6.88E-09	1.26E-07
TMEM250	740.3116	0.6384	0.116	6.93E-09	1.27E-07
XYLT1	796.8135	-0.5424	0.0977	7.04E-09	1.28E-07
SLC20A1	2542.8372	-0.4583	0.0818	7.03E-09	1.28E-07
DNAJB4	190.9938	-0.9769	0.1815	7.12E-09	1.29E-07
CDC16	1883.6565	-0.4351	0.0775	7.19E-09	1.31E-07
IGHA2	24749.5514	-0.4775	0.0856	7.55E-09	1.37E-07
PELI1	3176.5841	-0.5863	0.1063	7.62E-09	1.38E-07
CHST2	281.1718	-0.8716	0.1613	7.79E-09	1.41E-07
CHST14	219.3331	0.8494	0.1574	8.14E-09	1.47E-07
SPTAN1	3158.708	0.4834	0.087	8.26E-09	1.49E-07
SELENON	242.962	0.7783	0.144	8.66E-09	1.56E-07
TOP2A	9339.9314	0.4579	0.0823	8.71E-09	1.57E-07
RGCC	392.5629	-0.7366	0.136	9.26E-09	1.67E-07
PKHD1L1	20.1124	-3.5429	0.6602	9.42E-09	1.69E-07
USP38	2287.1105	-0.472	0.0853	9.68E-09	1.74E-07
RIOX2	2180.4113	0.4536	0.0818	9.82E-09	1.76E-07
NUSAP1	3377.5327	0.4263	0.0767	9.89E-09	1.77E-07
PPT1	9800.8962	-0.3657	0.0653	1.00E-08	1.79E-07
PIP4K2A	1461.0414	0.5023	0.0912	1.02E-08	1.83E-07
BNC2	28.1074	-2.4334	0.4643	1.03E-08	1.84E-07
FAM78B	247.5107	-0.8189	0.1527	1.03E-08	1.85E-07
TNFRSF1A	18.9578	-4.1368	0.759	1.04E-08	1.86E-07
IGKV3-11	5001.1535	-0.5403	0.0985	1.05E-08	1.86E-07
ZNF224	106.9878	1.1321	0.2144	1.05E-08	1.87E-07
WNT10A	1536.4135	-0.7038	0.1302	1.05E-08	1.87E-07
LGALS3	10885.3445	-0.4556	0.0823	1.05E-08	1.87E-07
METAP1	2118.9085	-0.4059	0.073	1.09E-08	1.94E-07
SSNA1	1465.6257	0.6008	0.1105	1.10E-08	1.95E-07
PRICKLE1	107.3081	1.117	0.2118	1.11E-08	1.96E-07
LOC107985211	29.7962	-2.4989	0.4764	1.12E-08	1.98E-07
MANBA	429.0677	-0.6178	0.1138	1.13E-08	2.00E-07
LOC105369593	177.4693	-0.8893	0.167	1.14E-08	2.01E-07
RPL39P15	2810.9245	-0.4118	0.0743	1.14E-08	2.02E-07
TTC39C	30.0396	2.3351	0.4472	1.17E-08	2.05E-07
ATF5	1180.783	-0.5243	0.0958	1.16E-08	2.05E-07
SLC2A6	278.3564	0.9482	0.1789	1.18E-08	2.08E-07
MPP2	156.5564	0.9369	0.1766	1.19E-08	2.08E-07
C2orf68	1163.4033	0.4721	0.0859	1.18E-08	2.08E-07
HEXIM1	1832.7276	-0.4773	0.0868	1.20E-08	2.11E-07
RPSAP54	2257.9022	-0.4938	0.09	1.21E-08	2.12E-07
CENPV	619.1484	-0.6565	0.1215	1.23E-08	2.15E-07
RPSA	43821.6859	-0.4886	0.0891	1.23E-08	2.15E-07
MOGS	1759.7445	-0.5703	0.1049	1.24E-08	2.16E-07
MARCKSP1	229.4457	-1.4052	0.2703	1.28E-08	2.24E-07
TCF19	728.3453	0.5685	0.1047	1.29E-08	2.25E-07
HSPD1	41155.0192	-0.3566	0.0641	1.29E-08	2.25E-07
RHOD	70.1536	-1.4574	0.279	1.30E-08	2.26E-07
IGHG1	51.3985	-1.661	0.3186	1.30E-08	2.27E-07
SSX4	24.3423	-6.5577	1.3027	1.31E-08	2.28E-07
SSX4B	24.3423	-6.5577	1.3027	1.31E-08	2.28E-07
PTP4A1	5277.7695	-0.7056	0.1316	1.32E-08	2.29E-07
KCNMB4	387.76	0.6353	0.1179	1.33E-08	2.30E-07
EEF1A1P13	24209.3897	-0.4695	0.0856	1.34E-08	2.32E-07
EIF4B	26437.3229	-0.3802	0.0687	1.37E-08	2.36E-07
PPIB	18764.9814	-0.3479	0.0626	1.38E-08	2.38E-07
PLXND1	119.7808	1.1035	0.2108	1.45E-08	2.50E-07
KIR3DX1	339.823	0.6749	0.1263	1.54E-08	2.65E-07
MS4A1	19.7524	3.8148	0.7239	1.55E-08	2.67E-07
HEATR5B	886.8638	0.499	0.0919	1.58E-08	2.72E-07
EEF1A1P12	4429.3943	-0.5459	0.101	1.59E-08	2.73E-07
HSDL1	1494.0427	-0.5333	0.0988	1.71E-08	2.94E-07
C4orf3	1463.7654	-0.5109	0.0944	1.73E-08	2.97E-07
NAGK	1027.6854	0.5354	0.0993	1.74E-08	2.98E-07
S100A11	3566.1391	-0.4549	0.0835	1.74E-08	2.98E-07
TMCO1	18814.5708	-0.4045	0.0739	1.75E-08	2.98E-07
ARNTL	288.3734	0.7161	0.1351	1.77E-08	3.02E-07
MPG	549.0885	-0.7111	0.134	1.81E-08	3.08E-07
ELF4	329.4048	0.7139	0.1348	1.82E-08	3.10E-07
LYPD6B	49.0976	1.6439	0.3206	1.87E-08	3.19E-07
MPHOSPH9	619.4593	0.6284	0.1181	1.92E-08	3.26E-07
TRIM14	714.1684	0.5455	0.1016	1.95E-08	3.32E-07
KARS1	8029.7456	-0.3423	0.0623	1.99E-08	3.38E-07
FNBP1L	153.6294	0.9198	0.1767	2.01E-08	3.42E-07
MLLT11	187.8729	-0.8822	0.1693	2.07E-08	3.50E-07
SNORD47	57.4635	-1.784	0.3518	2.12E-08	3.59E-07
INTS10	1652.8263	-0.4574	0.0846	2.17E-08	3.66E-07
LRPPRC	14216.826	-0.3466	0.0633	2.16E-08	3.66E-07
SNORD79	35.9694	-2.1943	0.434	2.17E-08	3.67E-07
HNRNPA1P7	3753.8684	-0.4041	0.0743	2.19E-08	3.70E-07
GABRB3	20.6766	2.8602	0.5577	2.24E-08	3.78E-07
NFKB1	1890.205	-0.4273	0.079	2.35E-08	3.95E-07
IL2RB	1127.4379	-0.6075	0.1146	2.37E-08	3.99E-07
KIF13A	18.5526	3.3426	0.6496	2.45E-08	4.10E-07
ADGRA2	99.2234	-1.355	0.2651	2.44E-08	4.10E-07
COPS5	1649.2678	-0.4132	0.0764	2.44E-08	4.10E-07
NBAS	4293.0784	-0.3597	0.0661	2.46E-08	4.13E-07
LOC124903989	17.6518	3.886	0.7435	2.48E-08	4.15E-07
MRPL15	2815.5962	-0.3841	0.0708	2.48E-08	4.15E-07
PSMD7	4450.7328	-0.3683	0.0679	2.65E-08	4.42E-07
KIFAP3	1130.6717	-0.4719	0.0881	2.69E-08	4.48E-07
LINC00997	49.0446	-1.7817	0.3545	2.70E-08	4.50E-07
ATF6	4651.084	-0.371	0.0685	2.77E-08	4.62E-07
HADH	3118.3294	-0.383	0.0709	2.81E-08	4.67E-07
SP100	1055.4757	0.4788	0.0897	2.84E-08	4.71E-07
EEF1A1P19	13193.5615	-0.4747	0.0889	2.86E-08	4.75E-07
JADE2	289.1773	0.8665	0.168	2.87E-08	4.76E-07
LUC7L	406.0395	-0.6209	0.1182	2.91E-08	4.83E-07
PMVK	2214.2219	-0.4325	0.0807	3.01E-08	4.98E-07
PRKDC	8855.2685	-0.4389	0.082	3.03E-08	5.01E-07
FAM72B	276.5884	0.7853	0.152	3.09E-08	5.11E-07
HSP90AA1	38398.1978	-0.3679	0.068	3.14E-08	5.19E-07
ARL11	45.0114	-1.7081	0.3392	3.17E-08	5.23E-07
GGA2	1930.7079	-0.4297	0.0803	3.20E-08	5.27E-07
GAS5	10207.4927	-0.3821	0.0711	3.31E-08	5.46E-07
GRM3	251.1092	0.8514	0.166	3.37E-08	5.55E-07
STS	6574.539	0.4209	0.0788	3.38E-08	5.55E-07
IGKV3D-11	4431.4859	-0.503	0.095	3.39E-08	5.56E-07
ASPM	1406.3146	0.6031	0.1154	3.44E-08	5.65E-07
RIOK2	1491.6241	-0.4935	0.0932	3.46E-08	5.66E-07
GSTP1	15705.6534	0.4551	0.0859	3.74E-08	6.12E-07
NAA15	3361.848	-0.4386	0.0825	3.77E-08	6.16E-07
SLC27A2	310.2414	0.6757	0.1306	3.86E-08	6.31E-07
SLC9B2	1167.878	-0.4692	0.0887	3.87E-08	6.31E-07
GDF11	855.6371	0.4796	0.0909	3.98E-08	6.50E-07
RPL29P26	2379.0525	-0.5645	0.108	4.06E-08	6.62E-07
APOL2	303.9881	0.7459	0.1455	4.18E-08	6.80E-07
FOXO3	2313.2022	-0.3987	0.0749	4.22E-08	6.87E-07
GCSH	1008.9841	-0.4925	0.0937	4.24E-08	6.88E-07
TRAF2	723.2297	0.6138	0.1185	4.39E-08	7.12E-07
TTYH3	233.9844	0.8801	0.1735	4.40E-08	7.14E-07
BHLHE41	458.0992	0.7474	0.1462	4.41E-08	7.14E-07
LRRC8C	975.0628	0.627	0.1212	4.42E-08	7.15E-07
HSP90AB1	44159.2733	-0.3332	0.0621	4.42E-08	7.15E-07
NRROS	3691.1547	0.5459	0.1047	4.47E-08	7.21E-07
CRIP1	1700.1324	0.5538	0.1064	4.52E-08	7.29E-07
LINC01224	12.7607	-7.4881	2.6171	4.57E-08	7.36E-07
MAST3	219.2124	0.825	0.1625	4.62E-08	7.44E-07
RNF170	519.8236	-0.6348	0.123	4.63E-08	7.44E-07
FAIM	78.1779	-1.322	0.2663	4.85E-08	7.79E-07
MEGF9	508.2801	0.5957	0.1153	4.85E-08	7.79E-07
PALM2AKAP2	3478.791	0.5402	0.1038	4.85E-08	7.79E-07
TMEM45A	76.4842	-1.3672	0.2752	4.87E-08	7.80E-07
COL22A1	17.2303	4.8	0.9101	4.97E-08	7.97E-07
TMEM144	21.7072	-5.5588	1.0237	5.01E-08	8.01E-07
ARGLU1	1457.723	-0.4595	0.0876	5.04E-08	8.06E-07
LINC02693	346.5929	0.678	0.1324	5.13E-08	8.20E-07
LAMP1	4600.2018	-0.3889	0.0735	5.17E-08	8.25E-07
GNPTAB	1052.4531	-0.4801	0.0918	5.18E-08	8.27E-07
DOLPP1	998.5223	0.5343	0.1029	5.21E-08	8.29E-07
ANXA9	25.9687	-2.3716	0.4805	5.24E-08	8.34E-07
LOC124901002	100.477	-1.1468	0.2307	5.31E-08	8.45E-07
GPATCH11	1199.2507	0.4769	0.0913	5.36E-08	8.51E-07
SSR3	17107.8614	-0.3904	0.0739	5.38E-08	8.54E-07
RNF139	1837.037	-0.4808	0.0921	5.42E-08	8.60E-07
NQO2	131.8053	1.001	0.2002	5.47E-08	8.67E-07
TMSB4XP4	742.9418	0.5703	0.1106	5.62E-08	8.90E-07
GLYR1	1298.9505	-0.4459	0.0851	5.63E-08	8.91E-07
NEU1	3013.211	-0.5142	0.099	5.65E-08	8.93E-07
POLR3GL	2195.1576	0.4125	0.0785	5.70E-08	9.00E-07
B9D1	531.8769	-0.5766	0.1119	5.77E-08	9.09E-07
NLN	1283.0087	-0.4471	0.0855	5.77E-08	9.09E-07
UCK1	512.2503	0.567	0.11	5.79E-08	9.11E-07
SINHCAF	1865.3818	0.4758	0.0914	5.85E-08	9.19E-07
DEXI	213.9562	-0.7941	0.1572	5.86E-08	9.21E-07
SRGN	11092.0193	-0.4911	0.0945	6.00E-08	9.42E-07
PRC1	1570.8017	0.4141	0.079	6.14E-08	9.63E-07
TMBIM6	29949.0354	0.3674	0.0698	6.34E-08	9.94E-07
LGALS3BP	16.0897	4.2888	0.8393	6.54E-08	1.02E-06
ARHGAP15	708.2241	-0.5619	0.1095	6.53E-08	1.02E-06
APRT	3634.2449	-0.5446	0.1058	6.50E-08	1.02E-06
ACTA2	31.3738	-2.172	0.4432	6.62E-08	1.03E-06
OSER1	1596.1253	-0.4067	0.0777	6.60E-08	1.03E-06
OIP5-AS1	2725.5908	0.4911	0.095	6.77E-08	1.06E-06
FUS	6924.6399	-0.3552	0.0675	6.78E-08	1.06E-06
KIF18B	566.4087	0.5707	0.1116	6.92E-08	1.08E-06
RALY	8311.9283	0.4136	0.0794	6.97E-08	1.08E-06
PSAT1	7254.7581	0.3487	0.0663	6.95E-08	1.08E-06
DOK3	260.0246	-0.8188	0.1636	7.01E-08	1.09E-06
LTA	20.907	-2.8371	0.579	7.09E-08	1.10E-06
LPXN	1313.2353	0.4592	0.0886	7.17E-08	1.11E-06
GTF3C5	1930.8386	0.4808	0.0933	7.65E-08	1.18E-06
RCAN3	292.7603	0.6969	0.1385	7.73E-08	1.19E-06
INPP5F	1022.8668	0.4997	0.0972	7.72E-08	1.19E-06
SMARCC1	5855.4193	-0.3312	0.063	7.67E-08	1.19E-06
LOC100420587	72.1951	1.3879	0.2854	8.01E-08	1.23E-06
ZFP64	499.0754	0.5702	0.112	7.96E-08	1.23E-06
USP33	736.9948	0.5124	0.1	7.99E-08	1.23E-06
VPS35	4680.3867	-0.3979	0.0765	8.09E-08	1.24E-06
TGS1	1135.4578	-0.4611	0.0895	8.36E-08	1.28E-06
CMTM7	409.2464	-0.7291	0.1455	8.40E-08	1.29E-06
ZNF296	370.9659	0.7497	0.1502	8.51E-08	1.30E-06
RNF43	25.3606	-2.4768	0.5121	8.53E-08	1.31E-06
GPNMB	239.4397	-0.7403	0.1482	8.52E-08	1.31E-06
TBCA	4256.2634	-0.3856	0.0742	8.62E-08	1.32E-06
MED28	2394.4276	-0.387	0.0745	8.76E-08	1.34E-06
LINC00674	396.8268	0.5939	0.1175	8.95E-08	1.37E-06
PPP2CB	1210.9442	-0.4616	0.0899	9.09E-08	1.39E-06
ZBTB7C	111.3407	1.1057	0.2274	9.60E-08	1.46E-06
HSD17B7	1319.3957	-0.476	0.093	9.60E-08	1.46E-06
RPL14P1	4324.1682	-0.4194	0.0815	9.63E-08	1.46E-06
MCTP2	723.5745	0.5382	0.1061	9.67E-08	1.47E-06
HNRNPD	5525.304	-0.4392	0.0855	9.64E-08	1.47E-06
QARS1	7879.1404	-0.3613	0.0695	9.72E-08	1.47E-06
CALCOCO2	1467.9238	0.438	0.0854	1.02E-07	1.55E-06
SORBS3	197.6689	-0.8078	0.1637	1.03E-07	1.56E-06
TRBC2	1667.3494	0.4859	0.0954	1.03E-07	1.56E-06
TYRO3	303.5429	-0.6573	0.1316	1.06E-07	1.61E-06
MYH9	3646.6677	0.506	0.0997	1.07E-07	1.61E-06
MSMO1	3971.6624	-0.4843	0.0953	1.12E-07	1.69E-06
CXCR3	133.6168	1.1505	0.239	1.16E-07	1.76E-06
PGRMC2	1603.8654	-0.5221	0.1033	1.17E-07	1.76E-06
GLS	10225.2279	-0.5754	0.1148	1.19E-07	1.79E-06
LMO7	233.5296	0.808	0.1652	1.22E-07	1.84E-06
ELOC	2305.2443	-0.4928	0.0976	1.23E-07	1.85E-06
JAM3	145.4189	0.9199	0.1895	1.27E-07	1.90E-06
ATP6V1C1	2133.1011	-0.4692	0.0926	1.26E-07	1.90E-06
SOCS2	409.1237	-0.6161	0.1238	1.28E-07	1.92E-06
TMBIM4	1984.0363	0.4566	0.0901	1.30E-07	1.94E-06
RASSF6	70.0371	1.391	0.2926	1.36E-07	2.03E-06
TMA7	2607.9659	-0.3963	0.0776	1.35E-07	2.03E-06
ADAM28	261.5269	0.733	0.1495	1.37E-07	2.04E-06
HDAC6	439.5741	0.6028	0.1213	1.37E-07	2.04E-06
CCDC50	2100.5278	0.5162	0.1028	1.37E-07	2.04E-06
SND1	14561.6458	-0.3294	0.0639	1.37E-07	2.05E-06
VPS26B	3526.3656	0.3757	0.0735	1.38E-07	2.06E-06
ADAM23	1106.4782	-0.4429	0.0874	1.41E-07	2.09E-06
DCAF13	2849.7857	-0.3882	0.0761	1.40E-07	2.09E-06
INCENP	1227.425	0.4961	0.0987	1.42E-07	2.10E-06
CD55	1900.2569	-0.4494	0.0888	1.42E-07	2.10E-06
FZD8	77.4888	1.2114	0.254	1.44E-07	2.13E-06
CDC25C	323.9659	0.6191	0.1251	1.45E-07	2.15E-06
ANKRD17	1664.3001	-0.4744	0.0943	1.46E-07	2.16E-06
LCMT1	771.8492	-0.488	0.0971	1.48E-07	2.19E-06
GAA	1890.2596	-0.5402	0.1083	1.51E-07	2.23E-06
NSMCE2	776.9158	-0.5195	0.1039	1.51E-07	2.23E-06
RRM2B	1099.8998	-0.6565	0.1335	1.53E-07	2.25E-06
HSPA8P8	3778.5208	-0.4292	0.0851	1.55E-07	2.29E-06
LOC728989	15.075	3.6086	0.7453	1.58E-07	2.31E-06
LOC124900954	408.8295	0.5877	0.1187	1.57E-07	2.31E-06
TMEM19	810.8206	0.5432	0.1092	1.58E-07	2.31E-06
TBC1D14	1803.6595	0.4094	0.0808	1.58E-07	2.31E-06
RPS23	39223.8371	-0.4034	0.0795	1.57E-07	2.31E-06
EIF4A3	4272.8544	-0.3728	0.0732	1.57E-07	2.31E-06
KLRK1	10.5428	7.2959	2.6701	1.61E-07	2.36E-06
SMARCA5	4433.3915	-0.3863	0.0761	1.62E-07	2.37E-06
ANO4	19.0883	3.0668	0.6484	1.64E-07	2.39E-06
KLHL3	90.4571	-1.184	0.2502	1.64E-07	2.40E-06
TFRC	23343.1909	-0.3723	0.0732	1.65E-07	2.41E-06
PIK3C2A	1277.0905	0.5899	0.1198	1.74E-07	2.53E-06
CD59	6170.4614	-0.3376	0.0662	1.74E-07	2.53E-06
PMPCB	3128.3504	-0.394	0.0779	1.75E-07	2.55E-06
MYO1F	546.0335	0.5466	0.1104	1.79E-07	2.60E-06
SNORD141A	1149.8791	-0.4851	0.0971	1.79E-07	2.60E-06
SORL1	199.5367	0.7953	0.1649	1.81E-07	2.62E-06
EEF1A1P14	2150.0442	-0.4968	0.0997	1.80E-07	2.62E-06
LOC105371457	33.4723	1.8741	0.401	1.82E-07	2.64E-06
RGS1	6201.9157	-0.4845	0.0969	1.85E-07	2.68E-06
WRN	987.1395	-0.4769	0.0956	1.85E-07	2.69E-06
TRUB2	1641.9614	0.4052	0.0805	1.88E-07	2.71E-06
MVB12B	117.0117	1.0222	0.2157	1.93E-07	2.78E-06
EIF4BP3	1647.4828	-0.3896	0.0773	1.94E-07	2.80E-06
LYSMD2	72.6101	1.1919	0.2533	1.95E-07	2.81E-06
MRPS28	615.9379	-0.4997	0.1007	1.98E-07	2.85E-06
HSPE1	5405.9005	-0.3501	0.0691	1.98E-07	2.85E-06
RAB27A	1489.0894	0.6007	0.1227	1.98E-07	2.86E-06
SNORD44	30.2003	-1.9749	0.4254	2.02E-07	2.90E-06
SLC12A4	830.7048	-0.5648	0.1149	2.06E-07	2.96E-06
PLPP1	153.3126	0.9552	0.2015	2.08E-07	2.98E-06
LDLRAP1	3373.513	0.383	0.0761	2.07E-07	2.98E-06
LOC606724	1065.5167	0.6355	0.1306	2.14E-07	3.06E-06
CENPT	369.6828	-0.6156	0.1262	2.14E-07	3.07E-06
KIF3C	199.7653	0.7575	0.158	2.24E-07	3.21E-06
NOLC1	6753.2213	-0.3576	0.0709	2.24E-07	3.21E-06
ANKRD10	1223.1617	-0.4577	0.0922	2.25E-07	3.22E-06
COL6A1	25.0088	2.2364	0.4831	2.28E-07	3.26E-06
CDCA8	1977.2766	0.4336	0.0872	2.33E-07	3.32E-06
FAM53C	3241.3501	-0.4458	0.0898	2.38E-07	3.39E-06
SEC61B	5431.5082	-0.3751	0.0748	2.39E-07	3.41E-06
ABCC1	1490.1002	-0.408	0.0818	2.40E-07	3.42E-06
ZNF263	1089.4068	-0.482	0.0977	2.41E-07	3.43E-06
N4BP3	521.8308	0.6013	0.1239	2.46E-07	3.49E-06
KIAA0513	141.3778	-0.8883	0.1877	2.47E-07	3.50E-06
VOPP1	4949.7883	0.42	0.0847	2.60E-07	3.68E-06
ARAP2	188.6389	0.866	0.1837	2.62E-07	3.72E-06
CYP26A1	22.3342	2.4169	0.5242	2.64E-07	3.73E-06
USP12	1244.63	-0.4857	0.0989	2.65E-07	3.75E-06
CHROMR	276.6525	0.6597	0.1374	2.72E-07	3.85E-06
NAE1	2249.2067	-0.4172	0.0842	2.74E-07	3.88E-06
ALG1	910.349	-0.6007	0.1243	2.79E-07	3.94E-06
MFSD9	375.2543	0.5762	0.119	2.82E-07	3.97E-06
FDFT1	7279.0447	-0.3152	0.0626	2.82E-07	3.97E-06
WDTC1	1218.1208	0.4464	0.0906	2.83E-07	3.98E-06
SNORD141B	1153.3818	-0.479	0.0977	2.87E-07	4.04E-06
FEZ1	109.4666	0.9973	0.2141	2.90E-07	4.08E-06
MBNL2	690.6903	-0.6434	0.1342	2.93E-07	4.12E-06
FAM107B	3424.9098	0.4097	0.083	3.00E-07	4.21E-06
ZHX2	447.485	-0.6528	0.1365	3.08E-07	4.31E-06
DDX21	11246.1314	-0.4167	0.0845	3.07E-07	4.31E-06
ACP1	8449.5756	-0.3106	0.062	3.10E-07	4.34E-06
FURIN	726.1944	0.5729	0.1188	3.11E-07	4.35E-06
TOR3A	1861.3485	-0.4011	0.0812	3.13E-07	4.38E-06
GTF3C1	1260.318	-0.4334	0.0882	3.19E-07	4.45E-06
RRP1B	3519.626	-0.3614	0.0728	3.20E-07	4.46E-06
DDX19A	1679.6558	-0.4049	0.082	3.20E-07	4.47E-06
AK6	1286.8808	-0.4749	0.0973	3.22E-07	4.48E-06
STK17B	4507.3619	0.6421	0.1345	3.25E-07	4.51E-06
UNC13B	2004.8072	-0.3799	0.0767	3.24E-07	4.51E-06
BMPR2	696.8714	0.6816	0.1436	3.29E-07	4.58E-06
ATP8A1	1500.7942	0.6015	0.1256	3.33E-07	4.62E-06
MORF4L2	3922.484	-0.3986	0.0809	3.34E-07	4.63E-06
FASN	6525.3044	-0.4618	0.0946	3.36E-07	4.66E-06
AKAP6	124.4946	-0.9777	0.211	3.38E-07	4.69E-06
DEK	1396.0226	0.5554	0.1153	3.39E-07	4.69E-06
CNOT6L	861.2334	-0.6779	0.1429	3.44E-07	4.76E-06
VDAC3	4809.3103	-0.3281	0.0659	3.45E-07	4.77E-06
SLC5A3	2752.476	-0.5163	0.1067	3.49E-07	4.82E-06
HIC2	248.8419	-0.6814	0.1437	3.50E-07	4.83E-06
NIPSNAP1	4270.9093	-0.3776	0.0766	3.62E-07	5.00E-06
HNRNPA1	34723.917	-0.3496	0.0706	3.66E-07	5.04E-06
TCEAL9	16.0544	-3.5279	0.7626	3.67E-07	5.05E-06
KNSTRN	858.6637	0.4591	0.0944	3.67E-07	5.05E-06
HNRNPA1P10	3671.2644	-0.363	0.0735	3.68E-07	5.06E-06
BBX	566.5529	0.6666	0.1408	3.69E-07	5.07E-06
EEF1A1P9	3684.998	-0.3605	0.0731	3.77E-07	5.17E-06
RPL32	36650.7061	-0.312	0.0628	3.77E-07	5.17E-06
PSMB8	3636.4261	0.3661	0.0743	3.79E-07	5.19E-06
ANKRD33B	2683.2949	-0.3788	0.077	3.80E-07	5.20E-06
IGHGP	49.2611	-1.4753	0.3253	3.81E-07	5.21E-06
ATP1B3	6359.6622	-0.3747	0.0761	3.82E-07	5.22E-06
IGHG4	44.1277	-1.5215	0.3357	3.83E-07	5.23E-06
CDKN2A	1405.4585	0.6149	0.1294	3.89E-07	5.31E-06
MRPS27	3576.9892	-0.3428	0.0693	3.90E-07	5.31E-06
GCSHP5	925.633	-0.5021	0.1041	3.91E-07	5.32E-06
SMG6	620.6182	0.5144	0.1069	3.91E-07	5.33E-06
KIF14	618.6623	0.5676	0.119	4.06E-07	5.52E-06
TMEM185B	938.9482	0.4451	0.0917	4.06E-07	5.52E-06
MEST	1619.6033	-0.4018	0.0822	4.06E-07	5.52E-06
DYNC2I2	966.0504	0.4848	0.1005	4.14E-07	5.62E-06
IRF2BPL	141.4447	0.8467	0.1829	4.18E-07	5.67E-06
RPS2	58652.3389	-0.4422	0.0929	4.20E-07	5.69E-06
LDHB	37455.1474	-0.3276	0.0663	4.22E-07	5.72E-06
RABGGTB	1822.0431	-0.4437	0.0915	4.24E-07	5.73E-06
DNAJC10	3489.576	-0.4138	0.085	4.29E-07	5.80E-06
KIF18A	477.825	0.6057	0.128	4.34E-07	5.86E-06
ARHGAP45	1963.1822	0.5384	0.1129	4.38E-07	5.92E-06
EIF1B	927.5158	-0.4454	0.0921	4.54E-07	6.12E-06
DDX6	7316.7825	0.4239	0.0875	4.56E-07	6.15E-06
ITPR2	944.9102	0.5134	0.1074	4.59E-07	6.17E-06
SHCBP1	2031.7602	-0.3624	0.074	4.59E-07	6.17E-06
RSAD2	181.144	0.8074	0.1746	4.66E-07	6.26E-06
TSPAN33	581.5505	0.6047	0.1281	4.72E-07	6.34E-06
DVL3	1367.0491	0.428	0.0885	4.76E-07	6.39E-06
VANGL1	321.6191	0.6035	0.1279	4.77E-07	6.40E-06
OXCT1	5949.1899	-0.3543	0.0725	4.87E-07	6.52E-06
BRD3	284.1271	0.6607	0.1412	4.88E-07	6.54E-06
SEPTIN6	4389.7469	0.3558	0.0729	4.96E-07	6.63E-06
LPIN1	3904.9794	0.3486	0.0715	5.05E-07	6.76E-06
MPZL1	4772.3572	-0.3561	0.073	5.12E-07	6.84E-06
FKBP11	9846.5787	-0.3756	0.0773	5.21E-07	6.96E-06
MGST3	2303.4262	-0.4252	0.0883	5.31E-07	7.08E-06
ANKRD13B	137.6737	-0.9113	0.1997	5.37E-07	7.16E-06
SLA	69.8475	1.2153	0.2712	5.40E-07	7.20E-06
IL16	2863.5426	0.3859	0.0797	5.43E-07	7.23E-06
CHPF2	1286.5355	-0.4933	0.1035	5.45E-07	7.25E-06
APLN	63.7714	1.2928	0.2896	5.50E-07	7.30E-06
LILRA2	982.1662	0.4816	0.1009	5.49E-07	7.30E-06
ELAPOR1	25.7116	2.0714	0.4679	5.58E-07	7.40E-06
PSMB8-AS1	234.7826	0.7134	0.1541	5.58E-07	7.40E-06
ITPKC	136.1495	-0.932	0.205	5.65E-07	7.48E-06
WNT5B	554.2763	0.555	0.1178	5.65E-07	7.49E-06
PRRC2B	2657.8202	0.4838	0.1016	5.66E-07	7.49E-06
DUSP10	68.7012	-1.2584	0.2824	5.88E-07	7.77E-06
ATP6V0A1	2428.4629	0.354	0.073	5.93E-07	7.83E-06
PLK2	14.8592	3.1383	0.6975	5.94E-07	7.84E-06
SLC20A2	927.9749	-0.4301	0.0898	5.95E-07	7.85E-06
LDHA	63029.2787	-0.3201	0.0657	5.99E-07	7.89E-06
EIF2B1	1473.373	-0.3914	0.0812	6.04E-07	7.95E-06
LINC02253	26.4484	2.0221	0.4582	6.15E-07	8.09E-06
LINC02864	328.2011	0.6222	0.1337	6.24E-07	8.20E-06
EEF1G	93866.2787	-0.3373	0.0684	6.30E-07	8.28E-06
IGHV3-23	51958.9536	-0.4997	0.1041	6.37E-07	8.37E-06
ZNF215	133.6173	-0.9462	0.2095	6.42E-07	8.42E-06
COL6A2	15.5176	3.6104	0.8023	6.45E-07	8.45E-06
SGPL1	653.7204	0.4856	0.1027	6.61E-07	8.66E-06
GABARAPL1	224.7862	-0.7056	0.1535	6.63E-07	8.68E-06
TRPC4	287.7132	-0.6674	0.1447	6.64E-07	8.68E-06
GLE1	1818.3349	0.3801	0.0791	6.64E-07	8.68E-06
PCCA	896.4095	-0.4279	0.0897	6.69E-07	8.73E-06
SURF2	470.0102	0.5552	0.1188	6.78E-07	8.84E-06
PARVG	9.1729	-6.8585	2.5756	6.85E-07	8.93E-06
ILF2	17227.8747	-0.2923	0.0601	6.86E-07	8.94E-06
IRF1-AS1	33.914	1.694	0.3853	6.87E-07	8.95E-06
SIL1	1549.69	-0.4384	0.0922	6.89E-07	8.97E-06
TMEM63A	407.5475	0.6104	0.1318	7.14E-07	9.28E-06
RASSF3	1739.2048	0.5298	0.1133	7.25E-07	9.42E-06
ITGB8-AS1	225.6676	-0.7202	0.1575	7.27E-07	9.44E-06
NT5E	259.0858	0.6317	0.137	7.39E-07	9.58E-06
MGAT5	1198.7121	-0.4357	0.0919	7.42E-07	9.62E-06
LARS2	1236.0314	-0.399	0.0837	7.51E-07	9.72E-06
TPRG1	225.9868	0.7262	0.1594	7.53E-07	9.74E-06
TMEM54	171.5083	0.9086	0.2025	7.55E-07	9.76E-06
UBD	36.1966	1.7015	0.3891	7.58E-07	9.80E-06
DDX18	4438.8328	-0.3709	0.0775	7.59E-07	9.80E-06
RCC2	9436.952	0.3577	0.0746	7.65E-07	9.87E-06
JRK	289.8503	0.6426	0.1398	7.70E-07	9.93E-06
MFSD12	605.3017	-0.5813	0.1253	7.76E-07	9.99E-06
LAMTOR2	1837.5774	-0.4019	0.0845	7.89E-07	1.02E-05
NELFB	1233.0701	0.5166	0.1106	7.98E-07	1.03E-05
RRN3	1903.5306	-0.4727	0.1006	8.01E-07	1.03E-05
MDFIC	1014.1509	0.7327	0.1616	8.07E-07	1.04E-05
TMEM219	708.1244	-0.4945	0.1056	8.25E-07	1.06E-05
ATP10A	13.4193	5.729	1.3435	8.32E-07	1.07E-05
UBXN10	70.1524	1.2046	0.2743	8.44E-07	1.08E-05
ACSF3	1037.9984	-0.4861	0.1038	8.39E-07	1.08E-05
GOLM1	1637.6495	0.3807	0.0801	8.55E-07	1.09E-05
TAF2	1386.8579	-0.439	0.0932	8.56E-07	1.10E-05
RPL21	26983.8786	-0.3552	0.0744	8.61E-07	1.10E-05
OCIAD2	1889.7494	-0.4052	0.0856	8.70E-07	1.11E-05
FASTKD5	2204.1377	-0.3775	0.0794	8.69E-07	1.11E-05
SS18L2	783.0658	-0.4784	0.1022	8.77E-07	1.12E-05
FAAP24	180.1477	0.7501	0.1663	8.96E-07	1.14E-05
GRHPR	609.3858	-0.5267	0.1135	9.08E-07	1.16E-05
CLSPN	556.5895	0.5037	0.1084	9.23E-07	1.17E-05
FRMD8	1286.6313	-0.4638	0.0991	9.16E-07	1.17E-05
DNMT3B	1483.4797	-0.398	0.0843	9.40E-07	1.19E-05
ARPC1A	1723.4341	0.3915	0.0828	9.36E-07	1.19E-05
REEP5	1998.6927	0.4261	0.0907	9.47E-07	1.20E-05
RBM39	6885.7899	-0.324	0.0678	9.51E-07	1.20E-05
TTC22	9.1499	-6.8329	2.587	9.58E-07	1.21E-05
TMEM231	333.2945	-0.6239	0.1366	9.57E-07	1.21E-05
CHAC1	938.9244	-0.5635	0.1224	9.58E-07	1.21E-05
RNF4	1678.4691	0.3607	0.076	9.53E-07	1.21E-05
FDPS	14718.464	-0.3356	0.0704	9.55E-07	1.21E-05
DNAJB9	2308.5651	-0.6626	0.1461	9.68E-07	1.22E-05
UBAP2L	6243.2437	-0.334	0.0701	9.64E-07	1.22E-05
PALD1	432.1547	-0.5616	0.122	9.74E-07	1.23E-05
C9orf78	1927.2978	0.3693	0.0781	9.96E-07	1.25E-05
ARHGAP44	51.586	1.5019	0.3488	1.02E-06	1.27E-05
MIR3667HG	53.5183	-1.3754	0.3177	1.01E-06	1.27E-05
FAHD1	381.7326	-0.5563	0.1211	1.01E-06	1.27E-05
MYL6B	966.2462	-0.4343	0.0928	1.01E-06	1.27E-05
ENY2	1808.7329	-0.3808	0.0807	1.01E-06	1.27E-05
EIF3L	14660.4389	-0.3547	0.0749	1.01E-06	1.27E-05
CCDC97	1221.4699	0.4385	0.0938	1.02E-06	1.28E-05
STYK1	8.4078	6.8549	2.641	1.03E-06	1.29E-05
RASL11A	45.8045	-1.4569	0.3377	1.03E-06	1.29E-05
LSR	2367.8499	0.4807	0.1037	1.05E-06	1.31E-05
POLR3C	4076.9826	0.3252	0.0684	1.04E-06	1.31E-05
PUS7	1029.259	-0.4267	0.0913	1.06E-06	1.32E-05
GPC6	1037.1054	-0.4751	0.1024	1.07E-06	1.33E-05
ATP5MC1	5156.0043	-0.3957	0.0842	1.07E-06	1.34E-05
SNHG4	147.865	-0.8185	0.1844	1.11E-06	1.38E-05
NAT8L	403.0445	-0.6714	0.1489	1.11E-06	1.38E-05
TMSB4XP1	1590.7186	0.4473	0.0962	1.11E-06	1.38E-05
KLRC4-KLRK1	15.0251	5.088	1.0751	1.12E-06	1.39E-05
SHISA5	1239.133	-0.4509	0.097	1.13E-06	1.40E-05
EDF1	3400.3152	0.3645	0.0774	1.13E-06	1.40E-05
APOL1	158.0103	0.8264	0.1868	1.13E-06	1.41E-05
SH3YL1	164.588	-0.8051	0.1817	1.13E-06	1.41E-05
MPPED2	110.0728	1.0437	0.2402	1.17E-06	1.44E-05
GATB	691.0564	-0.4797	0.1038	1.16E-06	1.44E-05
CIITA	315.827	0.6587	0.1466	1.19E-06	1.47E-05
ADAM15	2392.4324	-0.4782	0.1036	1.20E-06	1.48E-05
GNA13	7875.7315	-0.567	0.1247	1.21E-06	1.50E-05
RMDN1	1095.8022	-0.439	0.0947	1.22E-06	1.51E-05
NME7	160.6323	-0.7794	0.176	1.23E-06	1.52E-05
FBXO6	164.0592	0.9105	0.2081	1.24E-06	1.53E-05
CGAS	248.4428	0.6381	0.142	1.25E-06	1.54E-05
GIT2	616.6193	0.4633	0.1004	1.25E-06	1.54E-05
RPS2P5	8300.9623	-0.4244	0.0914	1.25E-06	1.54E-05
DMAC1	602.7144	-0.576	0.1269	1.27E-06	1.55E-05
RPS6KA4	412.06	0.6041	0.1339	1.27E-06	1.56E-05
PTTG1	2244.4778	0.4174	0.0899	1.27E-06	1.56E-05
BUB1	2802.2746	0.3439	0.0732	1.27E-06	1.56E-05
STIL	1079.0072	0.4183	0.0901	1.29E-06	1.58E-05
IGHV3-33	401.9634	-0.6278	0.1395	1.30E-06	1.59E-05
SOCS3	103.427	-0.9435	0.2165	1.32E-06	1.62E-05
EPRS1	6822.0427	-0.3483	0.0743	1.32E-06	1.62E-05
ARHGAP31	494.1564	0.5428	0.1196	1.34E-06	1.64E-05
A4GALT	18.6441	2.619	0.6183	1.36E-06	1.66E-05
RPS12	49491.535	-0.3882	0.0832	1.36E-06	1.66E-05
RASGRP3	2233.2061	0.426	0.0922	1.37E-06	1.68E-05
APOBEC3B	2568.4304	0.3681	0.0789	1.38E-06	1.69E-05
AHNAK	8447.4133	0.4804	0.1051	1.40E-06	1.70E-05
TUBB4B	14798.6297	0.3498	0.0749	1.42E-06	1.73E-05
MAP2	13.4538	3.9337	0.8941	1.43E-06	1.74E-05
POFUT2	644.7848	-0.4958	0.1086	1.43E-06	1.74E-05
PFKL	3011.3102	0.4243	0.092	1.44E-06	1.75E-05
CMIP	889.4364	-0.4227	0.0916	1.44E-06	1.75E-05
CRACR2B	146.9025	-0.8502	0.1945	1.45E-06	1.76E-05
IGHV3-30	366.2076	-0.6537	0.1465	1.45E-06	1.76E-05
EIF2S3	7243.9705	-0.3873	0.0836	1.50E-06	1.82E-05
TMSB4X	37893.8735	0.3057	0.0654	1.51E-06	1.82E-05
PMP22	30.3324	1.9886	0.4758	1.53E-06	1.84E-05
FKTN	542.2318	-0.5466	0.1212	1.54E-06	1.86E-05
IGHG3	27.7202	-1.907	0.4522	1.55E-06	1.87E-05
SLC6A9	649.8707	0.6053	0.1355	1.56E-06	1.88E-05
AIG1	997.9847	-0.4078	0.0884	1.56E-06	1.88E-05
FLOT1	1551.7155	0.3726	0.0804	1.58E-06	1.90E-05
RN7SL2	1160.6397	0.3653	0.9037	1.58E-06	1.90E-05
ZDHHC12	1413.256	0.602	0.1349	1.62E-06	1.95E-05
URM1	1773.0727	0.4951	0.1092	1.63E-06	1.96E-05
LPGAT1	1269.7678	0.483	0.1065	1.65E-06	1.99E-05
PLAAT2	478.1678	0.5554	0.1238	1.66E-06	2.00E-05
SIAH2	1695.572	-0.3788	0.0821	1.75E-06	2.10E-05
CLCN2	112.672	-1.0733	0.2518	1.76E-06	2.11E-05
LRP8	793.7056	0.4445	0.0976	1.76E-06	2.11E-05
PCYT1A	2211.1771	0.3324	0.0716	1.76E-06	2.11E-05
POLR3D	1019.4949	-0.4794	0.1058	1.77E-06	2.12E-05
PCID2	1695.7472	-0.3671	0.0795	1.77E-06	2.12E-05
SLC25A30	466.4865	0.637	0.1443	1.80E-06	2.15E-05
PSMD6	2558.3759	-0.3559	0.077	1.80E-06	2.15E-05
NET1	3442.6412	0.3928	0.0856	1.83E-06	2.18E-05
ZNF586	310.1677	0.6176	0.1397	1.83E-06	2.19E-05
SNORD78	20.2625	-2.2309	0.5346	1.85E-06	2.20E-05
TRAFD1	788.5716	0.4761	0.1053	1.84E-06	2.20E-05
SOS1	1280.9369	0.4355	0.0957	1.85E-06	2.20E-05
FABP5P2	274.0337	-0.6497	0.1477	1.88E-06	2.23E-05
PTPRG	128.9	0.9391	0.2198	1.88E-06	2.24E-05
PNPLA2	714.6467	0.5851	0.1318	1.89E-06	2.24E-05
FBXO22	777.0451	-0.4915	0.1091	1.89E-06	2.24E-05
CADM1	7981.2278	0.3954	0.0864	1.88E-06	2.24E-05
DYRK3	151.9994	0.8387	0.1946	1.90E-06	2.25E-05
PABPC4	9163.2241	-0.2931	0.0629	1.92E-06	2.27E-05
TIGIT	8.0887	-6.604	2.5651	1.95E-06	2.30E-05
EXOSC7	1051.8638	-0.3919	0.0856	1.95E-06	2.30E-05
TENT5C	8149.344	-0.3971	0.0869	1.98E-06	2.34E-05
ESPL1	653.2295	0.5009	0.1116	2.01E-06	2.37E-05
XPO6	1959.8964	-0.4776	0.1061	2.04E-06	2.41E-05
LINC02446	17.4466	2.6136	0.6313	2.07E-06	2.44E-05
EGR2	86.0679	-1.0145	0.2396	2.07E-06	2.44E-05
RAPGEF4	20.1443	-2.3009	0.5561	2.09E-06	2.46E-05
SYTL3	182.1518	-0.7163	0.1648	2.09E-06	2.46E-05
SPRED2	437.6096	0.5195	0.1165	2.09E-06	2.46E-05
RN7SL1	2188.069	0.3175	0.6695	2.09E-06	2.46E-05
LOC124905234	7.9837	-6.5825	2.564	2.11E-06	2.48E-05
CBX4	1331.374	-0.4134	0.091	2.12E-06	2.49E-05
KLHL21	1787.0649	-0.5063	0.1132	2.13E-06	2.50E-05
CCNL1	1066.0625	-0.5024	0.1125	2.14E-06	2.51E-05
SORD	1390.4452	-0.3806	0.0834	2.15E-06	2.52E-05
HPSE	48.941	1.4485	0.3494	2.16E-06	2.53E-05
ADK	1622.2509	-0.3621	0.0791	2.16E-06	2.53E-05
GMFG	3017.5529	0.3388	0.0737	2.17E-06	2.54E-05
ZNF350	14.2158	-4.8777	1.0625	2.19E-06	2.55E-05
DMD	12.7912	3.5668	0.8349	2.18E-06	2.55E-05
TCAF1	195.7213	0.7338	0.1698	2.19E-06	2.56E-05
ARRDC3	2254.745	-0.6393	0.1463	2.22E-06	2.58E-05
POLR2C	3075.9514	-0.3828	0.084	2.21E-06	2.58E-05
RPL23AP2	6533.9267	-0.2945	0.0638	2.24E-06	2.61E-05
TMEM170A	662.4943	-0.5743	0.1303	2.26E-06	2.63E-05
ABHD17C	340.1515	0.5756	0.1309	2.32E-06	2.70E-05
PDK1	4645.991	-0.4118	0.0911	2.34E-06	2.72E-05
TYMS	10179.2677	-0.3064	0.0665	2.34E-06	2.72E-05
IFT20	341.1708	-0.6092	0.139	2.35E-06	2.73E-05
PIM3	3435.3645	-0.5138	0.1154	2.35E-06	2.73E-05
MARK2	829.9103	0.4956	0.1114	2.39E-06	2.76E-05
HNRNPA1L3	2821.7951	-0.3645	0.08	2.38E-06	2.76E-05
IGHJ6	667.0959	-0.4976	0.1118	2.41E-06	2.79E-05
DCAF11	1928.4471	0.403	0.0892	2.41E-06	2.79E-05
NAB2	650.5707	-0.5156	0.1162	2.43E-06	2.81E-05
ITGA4	13333.6855	0.4272	0.095	2.44E-06	2.81E-05
P2RX1	709.0317	-0.5948	0.1357	2.46E-06	2.83E-05
SCD	23897.865	-0.2762	0.0598	2.48E-06	2.86E-05
CORO7	1246.6165	-0.5549	0.1261	2.52E-06	2.90E-05
ST14	28.1365	1.8413	0.4508	2.55E-06	2.93E-05
HDLBP	10593.5041	-0.3265	0.0714	2.56E-06	2.94E-05
NPM1	55304.8607	-0.3277	0.0715	2.58E-06	2.96E-05
NAT9	339.0439	-0.5657	0.1288	2.58E-06	2.97E-05
DKFZP586I1420	261.7067	0.7375	0.1724	2.59E-06	2.98E-05
HLA-J	952.2478	0.4231	0.0942	2.60E-06	2.98E-05
GAS6	762.6551	-0.5036	0.1137	2.64E-06	3.02E-05
UBE2D3	9476.4678	-0.4405	0.0985	2.64E-06	3.02E-05
MCM6	5108.2593	-0.2922	0.0637	2.64E-06	3.02E-05
LRRC28	378.8691	0.5204	0.118	2.65E-06	3.03E-05
DIPK1A	1245.2668	0.4808	0.1083	2.65E-06	3.03E-05
LMNA	8836.3525	-0.4051	0.09	2.65E-06	3.03E-05
SCARB1	1815.8888	-0.4434	0.0993	2.72E-06	3.10E-05
TRAF3	1846.1204	0.3803	0.0842	2.71E-06	3.10E-05
ZDHHC14	320.6426	0.6234	0.1438	2.73E-06	3.11E-05
SERTAD2	868.8049	0.4638	0.1044	2.73E-06	3.11E-05
AHR	30.3266	1.6903	0.4155	2.74E-06	3.12E-05
TMEM169	104.1332	-0.8868	0.2106	2.75E-06	3.13E-05
EMC3	2815.3528	-0.3324	0.0731	2.77E-06	3.16E-05
CPNE3	2094.8804	-0.4946	0.112	2.81E-06	3.19E-05
EIF4BP7	2953.3026	-0.3543	0.0782	2.80E-06	3.19E-05
TGFBR2	287.7211	0.6149	0.142	2.82E-06	3.20E-05
SNORD81	68.9822	-1.1011	0.2655	2.83E-06	3.21E-05
KIF4A	896.2902	0.4283	0.096	2.85E-06	3.24E-05
RPL9	41562.1329	-0.3288	0.072	2.86E-06	3.24E-05
SLC27A4	655.667	0.4892	0.1107	2.86E-06	3.25E-05
ISY1-RAB43	748.5653	0.4316	0.0967	2.87E-06	3.25E-05
RPS6	98093.0749	-0.2969	0.0648	2.90E-06	3.28E-05
RAD23A	2918.052	0.3531	0.0781	2.92E-06	3.30E-05
EEF2K	539.2054	-0.4764	0.1077	2.94E-06	3.32E-05
RSPRY1	774.133	-0.4865	0.1105	3.06E-06	3.45E-05
ZBED1	723.8748	0.4801	0.1088	3.06E-06	3.45E-05
PLPPR2	278.7268	-0.6019	0.1392	3.08E-06	3.47E-05
SNHG3	750.5075	-0.4224	0.0948	3.10E-06	3.49E-05
NECAP1	1122.8437	-0.3864	0.0862	3.11E-06	3.50E-05
YOD1	468.1021	-0.8289	0.1977	3.12E-06	3.52E-05
LOC102725101	1522.6578	-0.5588	0.1286	3.12E-06	3.52E-05
LOC112268316	1522.2061	-0.5587	0.1286	3.13E-06	3.52E-05
NEIL2	236.9575	-0.6583	0.1535	3.17E-06	3.56E-05
RPL3P2	1982.377	-0.5131	0.1171	3.16E-06	3.56E-05
MIR9898	13.3229	-3.5187	0.8379	3.18E-06	3.57E-05
ATP8B2	6414.502	-0.3611	0.0803	3.18E-06	3.57E-05
KMT2E-AS1	40.5139	-1.4426	0.3546	3.27E-06	3.67E-05
GATD3	2269.1151	-0.3284	0.0727	3.30E-06	3.70E-05
RPL22	15734.184	-0.3187	0.0704	3.32E-06	3.72E-05
SLC2A14	119.7876	-0.893	0.2146	3.34E-06	3.73E-05
LAMTOR3	1398.2569	-0.4804	0.1095	3.34E-06	3.73E-05
TAF7	3063.757	-0.3256	0.0721	3.34E-06	3.73E-05
RPS15AP12	776.6304	-0.4764	0.1085	3.37E-06	3.77E-05
NT5DC2	3203.0037	-0.4021	0.0903	3.39E-06	3.78E-05
CASK	480.9734	0.4866	0.1111	3.40E-06	3.79E-05
INHBE	978.4107	-0.409	0.092	3.39E-06	3.79E-05
IFTAP	263.738	-0.6237	0.1455	3.42E-06	3.81E-05
SYK	35.0703	1.5862	0.394	3.46E-06	3.85E-05
NDUFB10	1771.2216	-0.3504	0.0781	3.47E-06	3.86E-05
HSP90AA2P	1234.0241	-0.4166	0.094	3.53E-06	3.92E-05
SFXN3	45.2722	1.5553	0.3884	3.57E-06	3.97E-05
ARNTL2	533.7193	0.5026	0.1154	3.60E-06	4.00E-05
RPL21P28	1788.9008	-0.3538	0.079	3.60E-06	4.00E-05
APOBEC3C	4250.2301	0.3214	0.0715	3.61E-06	4.01E-05
MFSD6	2242.2689	0.3889	0.0876	3.64E-06	4.03E-05
IGHA1	187273.9984	-0.4306	0.0998	3.70E-06	4.10E-05
EPHB6	111.2853	0.897	0.2174	3.73E-06	4.13E-05
GLDCP1	514.8997	-0.5192	0.1198	3.73E-06	4.13E-05
ADAMTS10	90.7465	0.9543	0.2324	3.76E-06	4.15E-05
NUP210	11931.8138	-0.3761	0.0845	3.77E-06	4.16E-05
MAP4K4	1607.8453	-0.384	0.0865	3.81E-06	4.20E-05
GATA3	31.7195	1.9562	0.4938	3.82E-06	4.21E-05
KHDC4	351.8266	-0.5676	0.1321	3.81E-06	4.21E-05
CPEB3	179.1234	0.8322	0.2009	3.83E-06	4.22E-05
CDK17	1560.569	0.4991	0.115	3.86E-06	4.25E-05
SQOR	585.4277	0.4773	0.1094	3.87E-06	4.26E-05
UPF1	2476.0266	0.4147	0.0943	4.05E-06	4.45E-05
PTPRS	50.3362	1.3289	0.332	4.06E-06	4.46E-05
PAK4	404.631	0.5624	0.1312	4.08E-06	4.48E-05
KLHL15	600.3363	-0.6176	0.1456	4.12E-06	4.52E-05
ADD3	4757.2381	0.4402	0.1008	4.14E-06	4.54E-05
BRD3OS	346.2974	0.6208	0.1464	4.16E-06	4.56E-05
DENND1B	1521.6123	0.6688	0.159	4.18E-06	4.57E-05
KCNK6	387.5739	-0.6594	0.1562	4.17E-06	4.57E-05
MEF2A	1438.3279	0.4684	0.1078	4.24E-06	4.64E-05
NDFIP2	1457.5169	-0.5891	0.1383	4.27E-06	4.67E-05
PRDM11	203.8618	0.7337	0.1759	4.28E-06	4.68E-05
NOSIP	1636.4544	0.4407	0.1011	4.34E-06	4.74E-05
DCP1A	1230.8085	-0.4269	0.0975	4.34E-06	4.74E-05
GPAT4	1997.8256	-0.3442	0.0775	4.44E-06	4.84E-05
HIGD1C	386.23	0.5505	0.1289	4.47E-06	4.87E-05
ZNF530	151.8568	0.7864	0.1905	4.50E-06	4.90E-05
TINAGL1	14.523	3.0251	0.7608	4.53E-06	4.93E-05
RAB5C	2458.579	0.3513	0.0793	4.53E-06	4.93E-05
MARVELD1	245.1937	-0.6505	0.1546	4.54E-06	4.94E-05
LOC105378179	1175.5264	0.3882	1.0829	4.60E-06	5.00E-05
ND4L	9309.8352	-0.3758	0.0853	4.61E-06	5.01E-05
PPP1CC	9494.0823	-0.4422	0.1018	4.65E-06	5.05E-05
CORO7-PAM16	1056.8845	-0.5699	0.1341	4.69E-06	5.09E-05
RASAL3	916.0358	0.4637	0.1072	4.69E-06	5.09E-05
SULF1	64.1217	-1.1227	0.2792	4.74E-06	5.13E-05
TRABD2A	835.2529	0.4169	0.0956	4.79E-06	5.19E-05
GNG7	2544.64	-0.3587	0.0813	4.80E-06	5.19E-05
CIT	293.2479	0.6216	0.1479	4.81E-06	5.20E-05
NCSTN	3844.5184	-0.3296	0.0743	4.83E-06	5.21E-05
VPS9D1-AS1	126.9705	-0.8565	0.2092	4.89E-06	5.28E-05
RPS13	27834.8905	-0.3341	0.0754	4.91E-06	5.30E-05
FBXW5	1138.6644	0.4498	0.1039	4.94E-06	5.32E-05
LOC107985079	31.9245	1.5791	0.4017	4.98E-06	5.36E-05
PLEKHA2	1350.964	0.3946	0.0903	4.99E-06	5.37E-05
PDK3	881.8796	0.5055	0.1181	5.04E-06	5.42E-05
ZNF577	7.1145	-6.3429	2.5543	5.09E-06	5.48E-05
PRKCQ-AS1	168.1798	0.7436	0.1803	5.09E-06	5.48E-05
CMC2	1957.6533	-0.3528	0.0801	5.12E-06	5.50E-05
CHD4	7274.0126	-0.3193	0.0721	5.15E-06	5.53E-05
HNRNPA1P4	1139.1896	-0.3739	0.0853	5.18E-06	5.56E-05
NAIF1	514.8465	0.4639	0.1078	5.25E-06	5.62E-05
NUDT9	332.5801	-0.5655	0.1338	5.26E-06	5.63E-05
ZNF883	12.0629	-4.0814	0.9658	5.27E-06	5.64E-05
REST	1334.7138	0.5152	0.121	5.27E-06	5.64E-05
POGLUT2	462.8635	-0.4689	0.1091	5.31E-06	5.68E-05
TMEM154	349.8677	0.5862	0.1396	5.48E-06	5.85E-05
BLVRB	847.3264	-0.4391	0.1017	5.48E-06	5.85E-05
MIR3654	1676.9518	-0.3887	0.0892	5.52E-06	5.90E-05
SCFD2	721.0538	-0.4308	0.0998	5.63E-06	6.00E-05
NAAA	806.349	-0.4223	0.0977	5.70E-06	6.08E-05
ALPK2	305.83	0.6135	0.1472	5.73E-06	6.10E-05
ECT2	1256.3065	0.5066	0.1193	5.73E-06	6.10E-05
RPSAP19	2323.727	-0.4237	0.0981	5.73E-06	6.10E-05
AZIN1	6430.4243	-0.365	0.0836	5.76E-06	6.13E-05
TSHZ1	321.9985	0.5382	0.1275	5.78E-06	6.15E-05
RPL23A	35013.0532	-0.3014	0.0682	5.82E-06	6.18E-05
HOXB6	20.598	2.074	0.5333	5.83E-06	6.19E-05
ARL2BP	1560.8698	-0.3827	0.0879	5.84E-06	6.19E-05
GOLGA4	314.4675	-0.6256	0.1506	5.86E-06	6.22E-05
SDHC	6921.9212	-0.3369	0.0768	5.89E-06	6.24E-05
EXOSC2	1026.3519	0.3938	0.0908	5.90E-06	6.25E-05
MTM1	463.4079	0.4991	0.1176	5.92E-06	6.27E-05
CRIP2	47.7715	1.2763	0.3249	5.94E-06	6.28E-05
MCFD2	2304.8779	0.3315	0.0757	5.94E-06	6.28E-05
NPM2	12.1269	-3.3842	0.8322	5.98E-06	6.31E-05
COX7A2L	4723.6023	-0.3165	0.072	6.10E-06	6.44E-05
CYTH1	2315.6694	0.3751	0.0864	6.14E-06	6.48E-05
CDCA3	539.5277	0.458	0.1072	6.18E-06	6.52E-05
PRAF2	245.1772	-0.7007	0.1705	6.20E-06	6.53E-05
RN7SL3	419.7071	0.2743	0.545	6.20E-06	6.53E-05
HLA-DPA1	6627.8435	-0.288	0.0653	6.24E-06	6.57E-05
FAHD2A	1267.3514	-0.3603	0.0828	6.27E-06	6.60E-05
EEF2	117008.6091	-0.303	0.0689	6.30E-06	6.63E-05
SEMA3C	205.4659	0.8605	0.2146	6.32E-06	6.64E-05
RCBTB2	657.8203	0.4215	0.0981	6.36E-06	6.68E-05
FCHO1	294.1249	0.5972	0.1437	6.38E-06	6.69E-05
LOC729998	22432.4099	-0.2747	0.0622	6.38E-06	6.69E-05
BUD23	4991.2823	-0.3062	0.0697	6.40E-06	6.71E-05
NUP188	3271.5178	0.3337	0.0765	6.41E-06	6.72E-05
MIS18BP1	705.9192	0.4598	0.108	6.47E-06	6.77E-05
BCYRN1	15.0715	-2.5407	0.6488	6.59E-06	6.90E-05
SPCS1	4386.5564	-0.315	0.072	6.72E-06	7.02E-05
MRPS33	1605.0627	-0.3807	0.088	6.74E-06	7.05E-05
IGKV3D-15	1398.3974	-0.4896	0.1158	6.82E-06	7.13E-05
CDC42EP3	534.6938	0.4834	0.1144	6.85E-06	7.15E-05
SHKBP1	2012.3128	0.4837	0.1145	6.93E-06	7.23E-05
SET	18074.547	0.3412	0.0786	6.93E-06	7.23E-05
DAP3	8795.0238	-0.2711	0.0616	6.96E-06	7.25E-05
TRAPPC2L	1351.6707	-0.4233	0.099	6.99E-06	7.28E-05
LOC124901018	67.1572	-1.0488	0.2665	7.04E-06	7.32E-05
CENPU	1495.9923	0.3854	0.0896	7.03E-06	7.32E-05
TMEM14C	1667.5839	-0.4025	0.0939	7.20E-06	7.48E-05
HNRNPA1P8	1152.3174	-0.4318	0.1014	7.21E-06	7.49E-05
MED22	581.0414	0.486	0.1153	7.23E-06	7.51E-05
UROD	1307.4094	-0.3707	0.0861	7.25E-06	7.53E-05
DCLRE1C	407.836	0.5133	0.1226	7.31E-06	7.58E-05
RNF181	2081.2546	0.3961	0.0924	7.33E-06	7.60E-05
ERC1	2197.6081	-0.3423	0.0791	7.44E-06	7.71E-05
SNORD14E	17.2287	-2.4196	0.6331	7.48E-06	7.74E-05
NUP35	998.4969	0.3874	0.0904	7.58E-06	7.84E-05
PIH1D1	2165.5399	0.3709	0.0863	7.58E-06	7.84E-05
RREB1	265.5204	0.6072	0.1478	7.63E-06	7.88E-05
ANKRD40	1926.5401	0.3407	0.0789	7.74E-06	7.99E-05
YPEL1	78.4362	0.9563	0.2429	7.76E-06	8.01E-05
GPBP1	3402.8228	-0.3659	0.0852	7.87E-06	8.12E-05
RHOF	435.9533	0.5117	0.1227	7.92E-06	8.16E-05
MAPKAP1	2380.8951	0.3628	0.0845	8.00E-06	8.24E-05
LONP2	1391.4957	-0.3463	0.0804	8.11E-06	8.35E-05
NUDT13	6.4342	6.2954	2.6161	8.13E-06	8.36E-05
NUDCD1	1313.7735	-0.3797	0.0888	8.15E-06	8.38E-05
ADAM8	745.3974	0.5434	0.1313	8.21E-06	8.43E-05
RPSAP53	589.5274	-0.4916	0.1176	8.20E-06	8.43E-05
ODF2	1113.8852	0.3861	0.0905	8.21E-06	8.43E-05
YWHAEP7	52.5411	1.1629	0.3008	8.27E-06	8.49E-05
IGKV3-15	1452.642	-0.4836	0.1155	8.32E-06	8.53E-05
KIF11	2827.8539	0.4204	0.0995	8.45E-06	8.66E-05
ABHD2	2603.7973	0.3183	0.0738	8.51E-06	8.71E-05
F8	68.988	-1.118	0.2895	8.56E-06	8.76E-05
IZUMO4	108.3229	-0.944	0.2406	8.56E-06	8.76E-05
DUSP14	1073.9644	-0.4046	0.0954	8.62E-06	8.80E-05
LOC102724023	2217.0915	-0.3175	0.0736	8.61E-06	8.80E-05
GMPR2	1046.6567	-0.3654	0.0855	8.68E-06	8.86E-05
PDIA5	2072.6324	-0.3373	0.0785	8.68E-06	8.86E-05
CDC14A	107.5905	0.8873	0.2256	8.76E-06	8.94E-05
COX2	78648.4971	-0.3447	0.0805	8.78E-06	8.95E-05
COG5	1056.2357	-0.3671	0.086	8.84E-06	9.00E-05
IFNLR1	930.1945	0.4223	0.1001	8.86E-06	9.02E-05
SEC61G	2621.5844	-0.3816	0.0896	8.91E-06	9.06E-05
NCAPD3	3669.8446	0.2888	0.0667	8.90E-06	9.06E-05
METTL8	576.4353	-0.4759	0.114	8.95E-06	9.09E-05
KISS1R	77.9616	-1.2412	0.3232	8.97E-06	9.11E-05
RNPS1	2861.2845	-0.3365	0.0785	9.04E-06	9.17E-05
CCNB1	4599.8071	0.3016	0.0699	9.08E-06	9.21E-05
RGS16	1442.9762	-0.4033	0.0953	9.19E-06	9.31E-05
EIF2D	1032.7549	-0.3753	0.0882	9.22E-06	9.34E-05
ZNF776	437.6408	0.4875	0.1174	9.27E-06	9.39E-05
KLHL4	11.6408	3.3769	0.8688	9.43E-06	9.54E-05
DNTTIP2	1943.1065	-0.3379	0.0789	9.43E-06	9.54E-05
TRIM44	948.9239	-0.3778	0.0891	9.56E-06	9.67E-05
TTC32	860.3397	0.5484	0.1342	9.94E-06	1.00E-04
DDAH2	272.2817	0.5872	0.1446	1.00E-05	1.01E-04
RPSAP12	4444.4224	-0.3492	0.0821	1.00E-05	1.01E-04
SSB	4699.7286	-0.361	0.0851	1.02E-05	1.03E-04
TBC1D13	686.7508	0.4461	0.107	1.02E-05	1.03E-04
MDH2	10413.8972	-0.3099	0.0723	1.02E-05	1.03E-04
COX4I1	16056.7742	-0.3038	0.0709	1.03E-05	1.04E-04
RPS3A	49298.6871	-0.2897	0.067	1.06E-05	1.07E-04
C1orf43	13017.0716	-0.2855	0.0665	1.07E-05	1.08E-04
TANGO2	581.6261	0.4806	0.1166	1.10E-05	1.11E-04
MRPS21	3318.1189	-0.312	0.0731	1.10E-05	1.11E-04
GRAMD2B	13.2666	-2.7929	0.7353	1.12E-05	1.13E-04
TTF1	554.9793	0.443	0.1069	1.12E-05	1.13E-04
PDHB	3526.1035	-0.2969	0.0695	1.14E-05	1.14E-04
PLS1	220.9342	0.7327	0.1863	1.14E-05	1.15E-04
CCDC57	396.7872	-0.5712	0.1412	1.15E-05	1.15E-04
TOR1B	986.5081	0.4265	0.1027	1.16E-05	1.16E-04
SORD2P	555.8215	-0.4247	0.1022	1.17E-05	1.17E-04
NCAPH	1528.9593	0.3338	0.0789	1.17E-05	1.17E-04
PGGHG	182.6618	-0.7608	0.1941	1.18E-05	1.18E-04
BIRC5	3146.6456	0.3115	0.0733	1.18E-05	1.18E-04
ZNF45	249.5813	0.5955	0.1484	1.18E-05	1.18E-04
FHIT	119.5427	-0.778	0.1991	1.18E-05	1.18E-04
SRCAP	1677.9251	-0.4019	0.0964	1.19E-05	1.19E-04
LOC107985968	12.4055	-2.8563	0.7553	1.22E-05	1.21E-04
PCGF3	335.6336	0.5342	0.1318	1.22E-05	1.22E-04
DNAJC5	1539.6746	0.3972	0.0954	1.23E-05	1.23E-04
LINC01446	11.8427	-3.2649	0.8543	1.24E-05	1.23E-04
RPS14P1	2113.1276	-0.33	0.0781	1.24E-05	1.24E-04
LOC642502	2299.1075	-0.3313	0.0785	1.24E-05	1.24E-04
CDK19	161.8146	0.6894	0.1752	1.26E-05	1.25E-04
COPB1	6427.5057	-0.2961	0.0697	1.26E-05	1.25E-04
POLB	681.0715	-0.4007	0.0963	1.26E-05	1.25E-04
LOC732229	186.0681	-0.7134	0.1816	1.27E-05	1.26E-04
RPL35	33363.9986	0.2826	0.0665	1.27E-05	1.26E-04
ZNF550	90.8418	0.9174	0.2401	1.28E-05	1.27E-04
RPL17	23735.5628	-0.2959	0.0696	1.30E-05	1.29E-04
LIMA1	39.3321	-1.3387	0.3586	1.31E-05	1.29E-04
LOC105376418	6.3992	-6.1022	2.5574	1.31E-05	1.29E-04
ZMYND8	480.0959	0.4804	0.1179	1.31E-05	1.29E-04
IL10RB	1764.695	0.3234	0.0767	1.31E-05	1.29E-04
STX3	438.3051	-0.5087	0.1255	1.32E-05	1.30E-04
PTGS1	48.98	1.2867	0.346	1.33E-05	1.31E-04
EHMT1	663.7914	0.4526	0.1104	1.33E-05	1.31E-04
HOMER3	6717.3096	0.3604	0.0862	1.34E-05	1.32E-04
USF2	2452.3783	0.3619	0.0867	1.34E-05	1.32E-04
ESRP1	13.7347	2.6033	0.7039	1.35E-05	1.32E-04
PAPSS2	361.0021	0.5352	0.133	1.36E-05	1.34E-04
REEP2	177.8715	-0.7527	0.1936	1.36E-05	1.34E-04
DYNC1LI2	920.6187	-0.3738	0.0898	1.37E-05	1.35E-04
TMEM43	2285.7297	-0.3422	0.0817	1.38E-05	1.36E-04
SLC19A2	802.0443	-0.6221	0.1572	1.39E-05	1.36E-04
ACTB	101862.7806	0.259	0.0609	1.39E-05	1.36E-04
RPL27A	39609.0962	-0.2682	0.0631	1.41E-05	1.39E-04
RIDA	495.076	-0.6171	0.1561	1.42E-05	1.39E-04
MYLK-AS1	11.3292	-3.9424	1.0036	1.44E-05	1.41E-04
ARHGAP11A	1521.0751	0.4265	0.104	1.44E-05	1.41E-04
UBL4A	1314.4234	0.3808	0.0919	1.45E-05	1.41E-04
ILKAP	1198.1472	0.3549	0.0852	1.45E-05	1.41E-04
PTCHD4	6.2011	-6.0413	2.5453	1.46E-05	1.43E-04
COX3	135134.7273	-0.3018	0.0718	1.50E-05	1.47E-04
RPL13A	92581.2379	-0.321	0.0766	1.50E-05	1.47E-04
TLR4	61.9755	1.1062	0.2978	1.51E-05	1.48E-04
LOC105372141	47.1173	1.2216	0.3309	1.52E-05	1.48E-04
CLCN7	807.5596	-0.5196	0.1293	1.52E-05	1.48E-04
BTBD6	433.4411	0.5114	0.1273	1.52E-05	1.48E-04
STIM1	2488.9256	0.3635	0.0877	1.53E-05	1.49E-04
BLM	993.399	0.4103	0.1	1.53E-05	1.49E-04
RN7SL4P	617.0885	0.1966	0.4149	1.53E-05	1.49E-04
GPR137	351.8094	0.5812	0.1466	1.54E-05	1.49E-04
MIDN	857.5814	-0.4398	0.108	1.59E-05	1.54E-04
LOC105371773	74.492	0.9448	0.2515	1.60E-05	1.55E-04
TACC3	874.1664	0.4042	0.0987	1.61E-05	1.56E-04
EIF4BP6	4042.9161	-0.3581	0.0866	1.64E-05	1.59E-04
ABCD2	339.7476	0.7079	0.1837	1.65E-05	1.60E-04
FLJ32255	37.7936	1.425	0.3919	1.65E-05	1.60E-04
TSTD1	1206.9015	-0.4739	0.1175	1.66E-05	1.61E-04
STOX1	119.1347	0.8029	0.2113	1.67E-05	1.61E-04
TOX2	358.9197	0.5808	0.1474	1.68E-05	1.63E-04
KNL1	435.0803	0.5468	0.138	1.68E-05	1.63E-04
DNAJA3	2307.6025	-0.3053	0.0732	1.70E-05	1.64E-04
ABCB6	265.6927	-0.7318	0.1903	1.70E-05	1.64E-04
CHST12	1550.0497	0.4275	0.1053	1.74E-05	1.68E-04
HGSNAT	442.3364	-0.4625	0.1147	1.75E-05	1.68E-04
SOGA1	199.0682	0.6447	0.166	1.75E-05	1.68E-04
PYM1	733.2824	0.422	0.1039	1.75E-05	1.69E-04
EAF1	1366.9103	-0.3363	0.0813	1.76E-05	1.69E-04
CDR2	931.837	-0.3609	0.0877	1.76E-05	1.69E-04
MIR7847	412.7006	0.5719	0.1454	1.76E-05	1.70E-04
NPM3	2169.5194	-0.3423	0.0829	1.79E-05	1.71E-04
LOC105379362	141.2992	-0.7476	0.1955	1.79E-05	1.72E-04
RPS6P1	1308.7849	-0.4126	0.1014	1.80E-05	1.72E-04
MVD	992.1323	-0.4364	0.1079	1.82E-05	1.74E-04
TIMM17A	5116.986	-0.3411	0.0827	1.84E-05	1.77E-04
THUMPD1	1756.1967	-0.3873	0.0952	1.87E-05	1.79E-04
KRTCAP2	3872.4141	-0.3757	0.0918	1.87E-05	1.79E-04
INTS6	2189.0291	-0.4001	0.0984	1.87E-05	1.79E-04
FABP5P1	289.8088	-0.5781	0.1477	1.88E-05	1.80E-04
ENTR1	659.2496	0.4227	0.1046	1.89E-05	1.81E-04
WHRN	325.5431	-0.5349	0.1355	1.90E-05	1.81E-04
RPGRIP1L	110.9682	-0.8775	0.234	1.90E-05	1.82E-04
PAPSS1	1664.2615	-0.3288	0.0797	1.91E-05	1.82E-04
RNF213	3060.9069	0.383	0.094	1.92E-05	1.83E-04
LOC124905968	29.1412	-1.7552	0.4873	1.92E-05	1.83E-04
OAT	6677.1205	-0.3666	0.0896	1.93E-05	1.84E-04
GAPVD1	1201.7483	0.3407	0.0829	1.93E-05	1.84E-04
UTP4	2658.1685	-0.3288	0.0797	1.94E-05	1.84E-04
LOC653653	163.8969	0.6883	0.1795	1.94E-05	1.84E-04
BRF2	588.4477	-0.4408	0.1096	1.96E-05	1.86E-04
UQCRBP1	591.0303	-0.6158	0.1586	1.97E-05	1.87E-04
RPL17-C18orf32	23347.687	-0.2891	0.0695	1.97E-05	1.87E-04
BBS9	272.763	-0.5531	0.1409	1.99E-05	1.89E-04
BCYRN1P1	14.6414	-2.3334	0.6456	2.00E-05	1.90E-04
FAM114A1	45.4152	-1.2333	0.339	2.01E-05	1.91E-04
PCNA	10987.4201	-0.2902	0.07	2.02E-05	1.92E-04
RNF14	1548.2136	0.3772	0.0928	2.04E-05	1.93E-04
RIT1	753.326	-0.4343	0.1082	2.04E-05	1.93E-04
FIS1	1638.1328	-0.3806	0.0936	2.04E-05	1.93E-04
TUSC3	14.1107	2.4957	0.6977	2.04E-05	1.93E-04
EMC1	2080.2748	-0.3274	0.0796	2.05E-05	1.94E-04
MANEAL	418.3967	0.4654	0.1168	2.08E-05	1.96E-04
ACAT2	4068.9261	0.2842	0.0687	2.08E-05	1.96E-04
CPNE1	2380.3219	0.3337	0.0814	2.09E-05	1.97E-04
B3GAT3	722.544	-0.4203	0.1045	2.11E-05	1.99E-04
TCTN3	1653.4801	-0.3421	0.0836	2.13E-05	2.00E-04
PSME1	7524.9252	0.2913	0.0706	2.15E-05	2.02E-04
MEA1	1413.2076	0.3464	0.0849	2.16E-05	2.04E-04
DDA1	915.4588	0.3691	0.0909	2.18E-05	2.05E-04
SPAG5	1810.5534	0.3252	0.0794	2.19E-05	2.06E-04
MED12	735.8732	0.413	0.1029	2.21E-05	2.07E-04
CCP110	387.6041	-0.5597	0.1439	2.22E-05	2.08E-04
SLC6A5	27.1112	1.607	0.4529	2.23E-05	2.09E-04
CLYBL	415.3008	-0.4792	0.1212	2.23E-05	2.09E-04
RPL3P7	392.8677	-0.549	0.1411	2.27E-05	2.12E-04
VIRMA	2125.3013	-0.3284	0.0804	2.29E-05	2.14E-04
SMARCAD1	2015.6085	-0.3785	0.0938	2.31E-05	2.17E-04
PPA1	9336.4321	-0.3198	0.0782	2.33E-05	2.18E-04
CETN2	920.2562	-0.352	0.0867	2.33E-05	2.18E-04
USP20	379.7844	0.4858	0.1234	2.33E-05	2.18E-04
HIC1	133.3515	1.0124	0.2793	2.36E-05	2.21E-04
HNRNPA1P12	812.098	-0.3843	0.0954	2.36E-05	2.21E-04
PIK3R3	168.8266	-0.6389	0.1674	2.37E-05	2.21E-04
CRELD1	256.7298	-0.5918	0.1536	2.39E-05	2.23E-04
SNORD14C	49.4093	-1.2181	0.3417	2.40E-05	2.23E-04
MYCBP2	2045.5253	-0.3507	0.0865	2.40E-05	2.23E-04
EFNA4	601.0618	-0.4447	0.112	2.41E-05	2.24E-04
ZNF225	56.421	1.1712	0.3277	2.41E-05	2.25E-04
ARHGEF7	1560.8445	-0.3194	0.0783	2.41E-05	2.25E-04
LOC101929028	172.4512	-0.6955	0.1843	2.42E-05	2.25E-04
MLST8	1213.4456	-0.3943	0.0982	2.42E-05	2.25E-04
RABAC1	2038.5141	-0.5234	0.1342	2.43E-05	2.25E-04
UBA5	2031.6818	-0.2964	0.0723	2.43E-05	2.25E-04
MARS1	7419.0338	0.2853	0.0695	2.43E-05	2.26E-04
BMS1	1469.5538	-0.3281	0.0807	2.46E-05	2.28E-04
PPIP5K2	1188.539	-0.4368	0.1101	2.48E-05	2.30E-04
EPM2AIP1	310.8792	-0.5691	0.148	2.53E-05	2.35E-04
SNX24	94.0129	0.8935	0.2444	2.56E-05	2.37E-04
LEF1	656.9654	-0.3955	0.0989	2.57E-05	2.38E-04
PTDSS2	388.9467	-0.547	0.1415	2.59E-05	2.40E-04
DPP7	2900.2291	0.4107	0.1029	2.59E-05	2.40E-04
KCNH2	186.5194	-0.6741	0.1787	2.61E-05	2.41E-04
SPATA2L	216.1379	-0.7251	0.1937	2.61E-05	2.41E-04
ERICH6-AS1	37.1679	1.2931	0.3651	2.61E-05	2.41E-04
PPP6C	2746.8971	0.3936	0.0987	2.63E-05	2.43E-04
SLC6A6	1456.0526	-0.325	0.0802	2.65E-05	2.44E-04
LRP1	282.5406	-0.5544	0.144	2.67E-05	2.46E-04
STX11	658.1132	-0.4448	0.1128	2.68E-05	2.47E-04
RALB	998.9292	0.3428	0.085	2.68E-05	2.47E-04
TRIM59	375.0492	0.6218	0.1641	2.70E-05	2.49E-04
NCAM2	173.3074	-0.7924	0.2155	2.71E-05	2.49E-04
L1CAM	91.0602	0.8621	0.236	2.71E-05	2.49E-04
ZNF829	26.7149	-1.549	0.4431	2.75E-05	2.52E-04
SNX10	366.8525	0.7367	0.1989	2.77E-05	2.54E-04
CRABP2	24.3862	-1.6994	0.486	2.79E-05	2.56E-04
PPT2	488.6901	-0.444	0.1128	2.80E-05	2.56E-04
DNAJA2	1660.4344	-0.3692	0.0923	2.80E-05	2.56E-04
EARS2	605.0548	-0.4016	0.1012	2.81E-05	2.58E-04
TTC39A	22.0866	-1.8011	0.5176	2.82E-05	2.58E-04
ALG5	3526.0529	-0.2986	0.0736	2.87E-05	2.62E-04
ND4	73425.739	-0.3657	0.0915	2.88E-05	2.64E-04
KREMEN2	76.863	-1.0829	0.3042	2.89E-05	2.64E-04
AAK1	555.8503	0.4405	0.1122	2.89E-05	2.64E-04
MBTPS1	2924.4814	-0.2852	0.0701	2.89E-05	2.64E-04
SLC38A5	7085.6058	-0.3363	0.0836	2.92E-05	2.67E-04
ATP6V0E2	577.8258	-0.4983	0.1286	2.94E-05	2.68E-04
SSBP1	4825.2371	-0.3141	0.0778	2.94E-05	2.68E-04
FZD7	267.607	0.6009	0.1586	2.95E-05	2.69E-04
HELQ	260.4747	-0.5328	0.1387	2.95E-05	2.69E-04
FCGBP	148.4206	0.7991	0.2184	2.97E-05	2.71E-04
LINC01511	31.86	1.3796	0.3952	2.98E-05	2.71E-04
GAS2L1	49.4959	1.1527	0.3264	3.00E-05	2.73E-04
RPL10AP6	2785.6623	-0.3235	0.0804	3.01E-05	2.74E-04
DHRS1	200.7897	-0.587	0.1548	3.02E-05	2.75E-04
TMEM132A	218.0191	-0.65	0.1736	3.09E-05	2.80E-04
ABL1	939.8955	0.3711	0.0934	3.09E-05	2.80E-04
ZER1	858.2592	0.4026	0.1021	3.10E-05	2.81E-04
DGKG	72.5372	-1.0068	0.2819	3.11E-05	2.82E-04
MTRF1	245.6429	0.5338	0.1396	3.14E-05	2.85E-04
HNRNPA1P35	1553.1307	-0.3291	0.0821	3.15E-05	2.85E-04
ZHX1	932.2727	-0.3927	0.0995	3.16E-05	2.86E-04
H2BC14	14.1249	4.2475	1.1933	3.19E-05	2.89E-04
LOC105370956	16.9375	-2.1387	0.6234	3.21E-05	2.90E-04
NCAPG	2254.3531	0.3044	0.0757	3.22E-05	2.91E-04
RAB5B	2242.4996	0.3086	0.0769	3.26E-05	2.94E-04
SP140L	627.375	0.4119	0.1051	3.28E-05	2.96E-04
CDKN3	1237.684	0.3596	0.0907	3.29E-05	2.97E-04
ZNF875	189.0497	0.5939	0.1579	3.31E-05	2.98E-04
TATDN1	695.4552	-0.4419	0.1134	3.31E-05	2.98E-04
RPL36AP37	5754.7952	-0.2876	0.0713	3.31E-05	2.98E-04
EIF4E	2375.4673	-0.4422	0.1135	3.32E-05	2.99E-04
CMTM3	265.1525	0.6016	0.1601	3.33E-05	3.00E-04
PROB1	195.8437	-0.5955	0.1584	3.34E-05	3.00E-04
ATP6V0D1	2041.8596	-0.3356	0.0842	3.34E-05	3.00E-04
PECR	706.6039	-0.4065	0.1036	3.36E-05	3.02E-04
AREG	12.3018	-2.8357	0.8102	3.36E-05	3.02E-04
PAIP2B	120.2112	0.7869	0.2166	3.37E-05	3.02E-04
BRD7	794.2021	-0.3696	0.0935	3.38E-05	3.04E-04
C16orf95	187.044	-0.7285	0.1985	3.39E-05	3.04E-04
CAMK4	223.9502	0.6562	0.177	3.41E-05	3.06E-04
BIK	1016.6256	-0.4539	0.1171	3.45E-05	3.09E-04
TRIM21	347.7402	0.4766	0.1239	3.47E-05	3.11E-04
RN7SL128P	6.646	6.1941	2.7267	3.47E-05	3.11E-04
FLNA	12425.579	0.3281	0.0825	3.50E-05	3.13E-04
IFIT5	22.8709	1.7007	0.4981	3.53E-05	3.16E-04
TUBAP2	4607.7832	0.2963	0.0739	3.54E-05	3.17E-04
FERMT1	221.7464	-0.6002	0.1602	3.56E-05	3.18E-04
ICAM4	338.9586	-0.5109	0.1339	3.58E-05	3.20E-04
ZFP14	65.6036	0.9766	0.2767	3.59E-05	3.21E-04
SRSF5	2028.5284	-0.3162	0.0793	3.60E-05	3.21E-04
NUMB	707.581	0.4161	0.107	3.63E-05	3.24E-04
BACH1	2108.6727	-0.4693	0.1221	3.65E-05	3.25E-04
RPS17P16	2130.7832	-0.356	0.0901	3.65E-05	3.25E-04
PRKCQ	94.55	0.8916	0.2507	3.65E-05	3.25E-04
SCNN1B	123.0181	0.713	0.1951	3.66E-05	3.26E-04
HNRNPA1L2	2431.5904	-0.3014	0.0754	3.67E-05	3.26E-04
SLC25A20	725.2348	-0.3706	0.0942	3.68E-05	3.27E-04
KCNA3	1982.6185	0.4469	0.1159	3.68E-05	3.27E-04
ACTG1	97739.0081	-0.3395	0.0857	3.71E-05	3.29E-04
KRBOX5	181.3499	-0.7316	0.2014	3.71E-05	3.29E-04
ADD1	3198.7333	0.2744	0.0684	3.71E-05	3.29E-04
NIPA1	745.6445	0.4228	0.1091	3.77E-05	3.34E-04
MT1F	44.6199	-1.2198	0.3518	3.78E-05	3.35E-04
DPM2	742.9103	0.4839	0.1266	3.80E-05	3.36E-04
RNMT	3359.6448	-0.3708	0.0945	3.81E-05	3.37E-04
KIAA0895L	231.7228	-0.6178	0.1665	3.83E-05	3.39E-04
ZCCHC3	1703.8348	-0.3785	0.0967	3.83E-05	3.39E-04
FKBP1A	4585.1646	-0.2701	0.0673	3.84E-05	3.40E-04
CCDC110	235.5911	-0.7835	0.2181	3.86E-05	3.41E-04
LOC107986898	42.6811	-1.2312	0.3586	3.88E-05	3.43E-04
RPL39P3	17563.1645	-0.3029	0.0761	3.88E-05	3.43E-04
LOC124900868	362.8538	-0.4692	0.1226	3.94E-05	3.47E-04
RSRC2	1522.7504	-0.3163	0.0798	3.95E-05	3.48E-04
EIF5B	2321.5975	-0.3686	0.0941	3.98E-05	3.51E-04
KIAA1671	96.3837	-0.8793	0.2488	4.00E-05	3.52E-04
AHCY	15667.3923	-0.316	0.0797	4.01E-05	3.52E-04
CLCF1	26.7674	-1.6138	0.4768	4.02E-05	3.53E-04
SPTY2D1	1902.4798	-0.4004	0.1032	4.04E-05	3.55E-04
IFNAR1	3484.1392	0.3735	0.0957	4.08E-05	3.58E-04
ADO	947.6781	0.3781	0.097	4.09E-05	3.60E-04
KRT8P33	14.4366	-2.2348	0.6611	4.12E-05	3.61E-04
NOL10	2732.4474	-0.3038	0.0766	4.12E-05	3.61E-04
TUBA1B	57731.1391	0.2933	0.0739	4.12E-05	3.61E-04
YIPF5	2186.8825	-0.3497	0.0892	4.14E-05	3.63E-04
MAP4	2262.9811	-0.3297	0.0837	4.16E-05	3.64E-04
RPS8	73072.7301	-0.268	0.0668	4.20E-05	3.68E-04
TPP2	3901.3673	-0.3123	0.079	4.21E-05	3.68E-04
SUCO	1688.7134	-0.3897	0.1005	4.26E-05	3.72E-04
TMEM109	3347.048	0.3347	0.0853	4.30E-05	3.76E-04
DDX47	2882.4406	-0.2916	0.0736	4.34E-05	3.79E-04
BMP8A	2539.237	-0.3407	0.0869	4.34E-05	3.79E-04
SLC41A1	723.6323	0.3832	0.0988	4.35E-05	3.79E-04
RPS27A	63106.3426	-0.3249	0.082	4.35E-05	3.80E-04
ZNF792	71.1016	0.8978	0.2556	4.36E-05	3.80E-04
CAPN7	1048.8245	-0.3573	0.0916	4.36E-05	3.80E-04
CYB5A	918.0092	0.3549	0.0909	4.39E-05	3.83E-04
ITPRIPL2	61.0927	-1.0226	0.2943	4.41E-05	3.84E-04
KCTD5	1203.5533	-0.3626	0.093	4.43E-05	3.86E-04
RUBCN	1668.0489	-0.4145	0.1078	4.45E-05	3.87E-04
RASA4DP	96.515	-0.7894	0.2218	4.51E-05	3.92E-04
UBALD2	2018.7119	0.353	0.0906	4.52E-05	3.92E-04
CLIP1	251.4601	0.5681	0.1536	4.55E-05	3.95E-04
INPP5E	103.7521	0.8891	0.2544	4.56E-05	3.96E-04
UAP1L1	973.829	0.4501	0.1183	4.58E-05	3.97E-04
OXSR1	2371.9793	-0.3286	0.0839	4.59E-05	3.98E-04
IGHV1OR15-1	119.9881	0.7192	0.2004	4.60E-05	3.99E-04
[truncated: 3,359 more rows]
