# Supplementary material for: Efficacy of melflufen in multiple myeloma with mutated or deleted TP53
Source: Exp Hematol Oncol. 2025 Dec 23;14:138. doi: 10.1186/s40164-025-00729-1 (PMC12729255; doi:10.1186/s40164-025-00729-1)
Supplement: Supplementary file 10 — Supplementary Material 10 [file 40164_2025_729_MOESM10_ESM.xlsx]

## Sheet: cyto in del(17p) population
Table S6. Cytogenetics data of del(17p) subpopulation from the OCEAN trial.
		del(17p)	del(17p); t(4:14)	del(17p); t(14:16)	del(17p); t(4:14); t(14:16)	del(17p); t(14:20)	del(17p); gain 1q (+1q)	del(17p); t(4;14); gain 1q (+1q)	del(17p); t(4;16); gain 1q (+1q)
MflDex	responders	8 (2 (VGPR), 6 (PR))	1 (VGPR)	0	0	0	2 (1 (VGPR), 1 (PR))	0	0
	non-responders	8(2 (SD), 1 (PD), 1 (NE), 4 (MR))	0	0	0	0	10 (5 (SD), 3 (PD), 2 (MR))	1 (SD)	0
non -treated		1 (NE)	0	0	0	0	2 (NE)	0	0
PomDex	responders	2 (VGPR)	0	0	0	0	2 (1 (VGPR), 1 (PR))	0	0
	non-responders	17 (5 (SD), 8 (PD), 2 (MR), 2 (NE))	4 (2 (SD), 2 (MR))	0	3 (SD)	1 (PD)	5 (2 (SD), 3 (PD))	1 (NE)	1 (PD)
non -treated		0	1 (PD)	0	0	0	0	0	0
